# Supplementary material for: Comparative Genomic Analysis of Warthog and Sus Scrofa Identifies Adaptive Genes Associated with African Swine Fever
Source: Biology (Basel). 2023 Jul 14;12(7):1001. doi: 10.3390/biology12071001 (PMC10376286; doi:10.3390/biology12071001)
Supplement: Supplementary file 1 [file biology-12-01001-s001.zip]

Archive with 3 entries (2 files):
- biology-2441164-supplementary/
- biology-2441164-supplementary/Supplementary tables.xlsx
- biology-2441164-supplementary/Supplementary.pdf
