# Supplementary material for: Comparative Genomic Analysis of Warthog and Sus Scrofa Identifies Adaptive Genes Associated with African Swine Fever
Source: Biology (Basel). 2023 Jul 14;12(7):1001. doi: 10.3390/biology12071001 (PMC10376286; doi:10.3390/biology12071001)
Supplement: Supplementary file 1 [file biology-12-01001-s001.zip › biology-2441164-supplementary/Supplementary tables.xlsx]

## Sheet: Table S1
Table S1 Summaries of RNA sequencing reads
Sample ID	Breed	Paried Reads	Average %	Alignment rates
			Q30
KD1_Heart	KD	39154197	93.28	0.8932
KD1_Kidney	KD	41679006	93.35	0.9254
KD1_Liver	KD	39103879	93.48	0.941
KD1_Lung	KD	39757665	92.71	0.9248
KD2_Heart	KD	42217099	93.31	0.8737
KD2_Kidney	KD	39070140	91.92	0.9011
KD2_Liver	KD	39618527	89.14	0.8554
KD2_Lung	KD	69903315	90.65	0.8805
KD3_Heart	KD	39742479	92.25	0.8993
KD3_Kidney	KD	47228680	93.06	0.8984
KD3_Liver	KD	39967422	91.29	0.8624
KD3_Lung	KD	45746719	91.01	0.8544
KD4_Heart	KD	43790290	92.26	0.7927
KD4_Kidney	KD	47273463	91.85	0.8836
KD4_Liver	KD	45339390	91.68	0.8833
KD4_Lung	KD	47104823	89.03	0.7836
KD5_Heart	KD	33819476	92.35	0.8575
KD5_Kidney	KD	49469349	92.48	0.8914
KD5_Liver	KD	53520767	90.1	0.8474
KD5_Lung	KD	47479853	89.55	0.7959
KD6_Heart	KD	34017089	92.8	0.8744
KD6_Kidney	KD	51920609	91.59	0.8924
KD6_Liver	KD	54045166	92.06	0.878
KD6_Lung	KD	43447948	86.51	0.709
W10_Heart	Warthog	39907979	90.79	0.7877
W10_Liver	Warthog	39106196	91.37	0.66
W10_Spleen	Warthog	41120529	92.22	0.6789
W10_Lung	Warthog	44750491	91.96	0.7518

## Sheet: Table S2
Table S2 Statistic of whole genome sequencing of 25 pig breeds
Breed	Sample_ID	Depth	Source
Warthog	K61	17.91	PRJNA691462
Warthog	K62	20.24	PRJNA691462
Warthog	K63	18.53	PRJNA691462
Warthog	K64	21.42	PRJNA691462
Warthog	K65	19.47	PRJNA691462
Warthog	K66	22.74	PRJNA691462
Warthog	K67	24.46	PRJNA691462
Warthog	K68	21.07	PRJNA691462
Warthog	K69	20.39	PRJNA691462
Warthog	K70	23.01	PRJNA691462
Warthog	K71	20.74	PRJNA691462
Warthog	K72	21.75	PRJNA691462
Warthog	K73	26.08	PRJNA691462
Warthog	K74	19.52	PRJNA691462
Kenyan domestic pig	KE001	24.72	PRJNA691462
Kenyan domestic pig	KE006	23.78	PRJNA691462
Kenyan domestic pig	KE035	18.78	PRJNA691462
Kenyan domestic pig	KE101	24.81	PRJNA691462
Kenyan domestic pig	KE116	23.48	PRJNA691462
Kenyan domestic pig	KE117	24.21	PRJNA691462
Kenyan domestic pig	SH23	21.75	PRJNA691462
Nigerian domestic pig	NR2	20.22	PRJNA691462
Nigerian domestic pig	NR4	20.65	PRJNA691462
Nigerian domestic pig	NR14	17.06	PRJNA691462
Nigerian domestic pig	NR16	17.63	PRJNA691462
Nigerian domestic pig	NR21	21.87	PRJNA691462
Nigerian domestic pig	NR52	18.89	PRJNA691462
Landrace	199590090	19.85	PRJEB1683
Landrace	199590172	18.66	PRJEB1683
Landrace	199690016	20.69	PRJEB1683
Landrace	199790081	19.48	PRJEB1683
Landrace	199790341	24.26	PRJEB1683
Duroc	199890871	21.61	PRJNA378496
Duroc	199992411	18.65	PRJNA378496
Duroc	199990325	15.33	PRJNA378496
Duroc	200090056	21.04	PRJNA378496
Meishan	MES-2959	23.95	PRJNA691462
Meishan	MES-2974	26.39	PRJNA691462
Meishan	MES-3146	24.55	PRJNA691462
Meishan	MES-3411	22.99	PRJNA691462
Meishan	MES-3492	23.28	PRJNA691462
Meishan	MES-753	22.91	PRJNA691462

## Sheet: Table S3
Table S3 Quality assessments of assembled genomes
Table S3-1 Raw reads mapping to their assembled genomes				Table S3-2 CDS of Sus 11.1 mapping to assembled genomes				Table S3-3 Raw reads mapping to CDS of Sus 11.1
	Warthog	Kenya domestic			Warthog	Kenya domestic			Warthog	Kenya domestic
mapping rate	0.992	0.9944		Not hit	275	118		%_bases_above_1	97.1	99
%_bases_above_5	0.999	100			-0.006	-0.0025		%_bases_above_5	88.6	92.6
%_bases_above_10	0.998	99.9		Complete	2330	2695		%_bases_above_10	71.1	75.2
%_bases_above_20	0.984	99.1			-0.0508	-0.0587		%_bases_above_15	54.5	57.5
				Hit	43293	43085		%_bases_above_20	42	44
					-0.9432	-0.9387
				All	45898	45898
				Note:
				“Hit” means part of a CDS region aligned to the genome
				“Not hit” means CDS regions fail to aligning to the genome
				“Complete”means CDS regions are completely aligned to the genome
				“All”the total number of CDS of Sus scrofa
Table S3-4 mRNA of Sus scrofa 11.1 mapping to two assembled genomes
		with >90% sequence in one scaffold				with >50% sequence in one scaffold
		Warthog		Kenya domestic		Warthog		Kenya domestic
Dataset	Number	Number	%	Number	%	Number	%	Number	%
>0bp	41909	37552	89.6	40342	96.26	40962	97.74	41228	98.38
>200bp	40958	37132	90.66	39859	96.66	40445	98.75	40637	99.22
>500bp	38345	35255	91.94	37578	98	37961	98.99	38095	99.35
>1kb	32735	30261	92.44	32184	98.32	32447	99.12	32530	99.37
>2kb	8610	8138	94.52	8540	99.21	8571	99.55	8595	99.83
>5kb	153	146	95.42	151	98.69	152	99.35	152	99.35
>10kb	16	16	100	16	100	16	100	16	100
Table S3-5 Mapping to BUSCO in mammal gene groups
	Warthog		Sus 11.1		Kenya Domestic
	Number	ratio	Number	ratio	Number	ratio
Complete BUSCOs (C)	3776	0.92	3850	0.94	3866	0.94
Complete and single-copy BUSCOs (S)	3755	0.915	3828	0.93	3825	0.93
Complete and duplicated BUSCOs (D)	21	0.005	22	0.005	41	0.01
Fragmented BUSCOs (F)	201	0.049	144	0.035	132	0.032
Missing BUSCOs (M)	127	0.031	110	0.027	106	0.026
Total BUSCO groups searched (mammal)	4104		4104		4104
Table S3-6 Genome comparison between Sus scrofa 11.1 and assembled genomes
	Sus scrofa 11.1	Warthog			Sus scrofa 11.1	Kenya domestic
[Sequences]				[Sequences]
TotalSeqs	613	20484		TotalSeqs	613	14845
AlignedSeqs	581(94.78%)	18132(88.52%)		AlignedSeqs	590(96.25%)	11287(76.03%)
UnalignedSeqs	32(5.22%)	2352(11.48%)		UnalignedSeqs	23(3.75%)	3558(23.97%)
[Bases]				[Bases]
TotalBases	2501912388	2458445699		TotalBases	2501912388	2469034659
AlignedBases	2393396003(95.66%)	2384259414(96.98%)		AlignedBases	2424449665(96.90%)	2424358807(98.19%)
UnalignedBases	108516385(4.34%)	74186285(3.02%)		UnalignedBases	77462723(3.10%)	44675852(1.81%)
[Alignments]				[Alignments]
1-to-1	252801	252801		1-to-1	53421	53421
TotalLength	2330908735	2330064483		TotalLength	2401496742	2402334657
AvgLength	9220.33	9216.99		AvgLength	44954.2	44969.9
AvgIdentity	96.69	96.69		AvgIdentity	99.44	99.44
M-to-M	427875	427875		M-to-M	70265	70265
TotalLength	2494251701	2493459857		TotalLength	2483806478	2484731697
AvgLength	5829.39	5827.54		AvgLength	35349.1	35362.3
AvgIdentity	96.55	96.55		AvgIdentity	99.41	99.41

## Sheet: Table S4
Table S4 Specific and annotated PCGs of Warthog comparing to reference genome
1A02	AFF3	ARGL1	ATTY	CASL	CENPE	CO2	CRBG1
1A1L1	AHNK	ARHG3	ATX1	CATD	CENPO	COA8	CRCDL
1B01	AKAP2	ARHGI	AZI2	CATIN	CENPS	COBA1	CRCM1
1B02	AL1A1	ARI3A	B3GN8	CB080	CEP85	COCA1	CRDL1
1C01	AL1A7	ARI5B	B3GT4	CBLN1	CEP97	COF2	CREL2
1C02	AL3A1	ARL16	B4GN2	CBLN2	CERK1	COGA1	CRIP1
1C03	AL3B2	ARL4C	BACH	CBR3	CES1P	COIA1	CRLF1
1C04	ALAT1	ARL5A	BAF	CBX1	CF132	COLL	CRML
2ABB	ALBU	ARMT1	BAFA	CBX7	CFA57	COMD5	CSF1R
2ABG	ALG14	ARMX1	BAFB	CC018	CFA77	COPRS	CSN4
3MG	ALKB4	ARMX2	BAG2	CC106	CFA91	COQ5	CSRN1
4F2	ALKL1	ARPC3	BAK	CC117	CFAB	COQ8A	CTDSL
5HT1D	ALKL2	ARRD4	BBS10	CC137	CGNL1	COR2A	CTL3
5HT1E	ALR	ARSB	BBS4	CC146	CH033	COX16	CTNA2
5HT7R	AMACR	ARSG	BCAR1	CC170	CH25H	COX7R	CTNS
8ODP	AMOT	ARTA	BCAS4	CC191	CH60	CP072	CTTB2
AA1R	AMPO	ASAH2	BCCIP	CC28B	CHAC2	CP087	CUTC
AAK1	AMRP	ASB12	BCD1	CC50A	CHC10	CP11A	CX6B1
AAKG3	AN33B	ASB14	BCL6B	CC88B	CHIA	CP131	CYAC3
AATM	ANDR	ASB9	BCL7C	CCD18	CHIO	CP1A2	CYBR1
AB2E	ANGI	ASI1B	BDNF	CCD61	CHIP	CP1B1	CYC1
ABCA7	ANGL3	ASIC1	BGAL	CCD91	CHIT1	CP237	CYGB
ABCG4	ANGL4	ASM	BHE41	CCDC3	CHK2	CP239	CYHR1
ABD12	ANGP4	ASML	BMP3	CCDC9	CHLE	CP242	CYR1A
ABHD1	ANKL2	ASPC1	BN3D2	CCNA1	CHM2A	CP254	CYR1B
ABHDB	ANLN	ASPN	BOP1	CCNK	CHM4P	CP26B	CYTSB
ABLM1	ANM2	ASXL2	BORA	CCNL1	CHMP5	CP2B5	D2HDH
ABR	ANM5	AT1A2	BORC7	CCNL2	CHST9	CP2B6	D39U1
ACD10	ANM8B	AT1A3	BTG3	CCPG1	CHSTE	CP2BA	DAB2
ACO10	ANO3	AT1B2	C170B	CCR5	CI085	CP2C2	DACT1
ACOT9	ANR24	AT1B4	C1QC	CCSE2	CIC	CP2C5	DCA10
ACOX2	ANR42	AT2B2	C1QL2	CCYL1	CIDEA	CP2C6	DCOR1
ACSL6	ANR44	AT2B3	C1QL3	CD046	CIDEB	CP2C8	DCP1B
ACT3	ANT3	AT5G2	C1QL4	CD123	CIP1	CP2CF	DCP2
ACTB	ANX2B	AT8A2	C1QRF	CD151	CK068	CP2CK	DCPS
ACTM	AOC3	ATAD2	C1QT1	CD37	CLC1A	CP2CP	DCT1B
ACTS	AOXB	ATAD3	C1QT2	CD3E	CLCA	CP2CQ	DCTN5
ACYP2	AP2A	ATD3A	C2CD2	CD44	CLCA1	CP2CR	DDBX
ADA12	APBA3	ATD3B	C2CD6	CDIP1	CLCN5	CP2G1	DDHD1
ADCK1	APC	ATE1	CAC1G	CDK15	CLDN1	CP2S1	DDX10
ADCY9	APKC	ATF3	CAC1H	CDK2	CLIC3	CP39A	DDX3
ADM1A	APLP2	ATIF1	CADH1	CDKL1	CLIC6	CP4B1	DDX42
ADM1B	APOA2	ATLA1	CAH1	CDNF	CLN5	CP4CB	DDX51
ADRB2	AQP5	ATOH8	CAH11	CDON	CLN6	CP52A	DDX58
ADSV	AR13B	ATP4B	CAN2	CDV3	CLTR2	CP52B	DEFI8
ADT2	AR6P6	ATPD	CAND2	CE57L	CLTRN	CP8B1	DENR
AEBP1	ARC3A	ATPK	CANT1	CEBPE	CLUS	CPED1	DESM
AEBP2	ARC3B	ATRAP	CAPS1	CEL	CMTA1	CPPED	DGKQ
AEGP	ARFG1	ATS7	CARL2	CELF2	CMTR1	CQ058	DHB12
AEN	ARG28	ATS8	CARM1	CELR2	CNGA2	CQ10A	DHRSX
DHX15	FND3A	EFC4A	F16B1	GLYAT	HBE	I4E3A	JMJD8
DHX34	FOLC	EFGM	F172A	GLYR1	HBEGF	I4E3B	JPH2
DI2BA	FOXK2	EFNA1	F193A	GNA11	HDA11	IBP1	K1143
DIP2	FOXN3	EFTU	F210B	GNA12	HDHD5	IBP2	K1522
DIP2C	FOXP1	EGFL8	F216A	GNAI	HELQ	ICE1	K1C19
DJB13	FP100	EGLN	F219A	GNAL	HEM6	IDH3A	KAD2
DJB14	FSBP	EH1L1	F219B	GNAS	HEMO	IDI1	KAL1L
DJC21	FSIP1	EIF3H	F228B	GNAS1	HEXD	IDLC	KAPC1
DMWD	FST	EIPR1	FA10	GNAS2	HEY1	IDUA	KAPCG
DNAI4	FUS	ELF1	FA13A	GNMT	HG2A	IF122	KATIP
DNAL4	FUT1	ELOB	FA43A	GOGA7	HGFA	IF140	KC1A
DNER	FUT10	ELP6	FA98B	GP161	HHATL	IF4E3	KCAB1
DNJB6	FUT2	EMAL1	FAAH1	GP183	HIG2A	IF4H	KCC2A
DNJC1	FUZZY	EMARD	FABD	GP3LA	HLAB	IGF2	KCC2D
DNLZ	FWCH2	EMC7	FAHD1	GPAM1	HLAH	IHO1	KCMF1
DNPH1	FXL17	EMP1	FAM3A	GPR84	HMCN2	IKBE	KCND2
DOK2	FXP1B	ENAH	FAN1	GPRK1	HMGA1	IKBP1	KCND3
DOK6	G45IP	ENKUR	FANCI	GRAP	HMGN1	IL10	KCNH6
DOK7	GA2L1	ENO	FANCM	GRAP1	HMGX3	IL1B	KCNH7
DOLK	GAK	ENSA	FAS	GRAP2	HMHA1	IL23A	KCNK7
DONS	GALD1	EOMES	FB5L3	GRASP	HNF1B	IL2RG	KCNQ1
DOXA2	GALT	EP400	FBLL1	GRID2	HOOK2	IL6	KCNT1
DPF1	GATA1	EPDR1	FBLN1	GRK2	HOT	INADL	KCNT2
DPF3	GATA3	EPHA3	FBLN2	GROU	HPF1L	INF2	KIBRA
DPOD2	GATA4	EPHX3	FBLN4	GRPE2	HPIP	ING1	KIF15
DPOLL	GATA6	ERAP2	FBLN7	GSG1L	HPLN3	INHA	KIF4
DRC4	GATC	ERD23	FBRL	GSKIP	HPS1	INSC	KITH
DRC5	GBRA5	ERI1	FBRS	GSP1	HSF1	INT7	KLH38
DRG1	GCK1	ERMP1	FBX11	GSTA1	HSPB2	IOD1	KLHL4
DRS7C	GCKR	ESAM	FBX30	GSTA2	HSPB3	IP3KB	KLKB1
DTBP1	GCNT3	ESCO1	FBX6	GSTA3	HTAI2	IPKA	KMT2B
DTX1	GCP6	EST1	FBXW4	GSTA5	HTRA2	IPYR2	KPC1B
DUS1	GCSH	EST1C	FCGBP	GSTT4	HTRA4	IQCE	KPC2
DUS19	GDF10	EST1D	FCL	GTDC1	HTSF1	IRAK1	KPC3
DUS1A	GDF11	EST1E	FDX2	GTPB8	HUNK	IRX4	KPRB
DUS1B	GDF2	EST1F	FEZ1	GTR10	HUNKA	IRX4A	KRI1
DUS23	GDF9	EST5	FGFR2	GTR6	HUNKB	IRX4B	KT3K
DVL2	GDIR3	ETHE1	FHDC1	GTR9	HV323	IRX5	KTAP2
E2AK3	GDS1	ETS2	FHL3	GUCD1	HXA5	ISM	LAAT1
E2F4	GELS	EXOC8	FIBB	GXLT1	HXA5A	ISPD	LAMA3
E41LB	GFAP	EXOS3	FIZ1	H13	HXB5	ITB2	LAP2A
EAF1	GGT7	EXOS5	FKB1A	H2AV3	HXB5A	ITB6	LAR4B
EBI	GID4	EXTL2	FKB1B	HA19	HXB5B	ITGBL	LATS2
ECHD2	GL1D1	EYA4	FKBPL	HA1B	HXD5	ITPK1	LCLT1
ECHD3	GLO2	F102A	FLVC2	HAUS5	HYCCI	ITPR	LDB3
EDIL3	GLPA	F107A	FMC1	HBA	HYDIN	IWS1	LDHA
EDN3	GLPK5	F124A	FMR1B	HBA1	I17RC	IZUM4	LEG2
EF1A	GLRX5	F13A	FMT	HBA2	I17RD	JARD2	LEG3
EF1A2	GLT15	F167A	FN3K	HBAP1	I2BLA	JERKL	LEMD2
EF1D	GLT17	F16A2	FNBP4	HBB	I2BLB	JMJD7	LENG1
LEO1	MAP1S	MLF1	NAT8L	NTF3	PCDH9	PNO1	R4RL2
LERL1	MAP4	MMAC	NBR1	NUBP1	PCH2	PORED	R7BP
LETM1	MAPK2	MMP24	NCKX4	NUBP2	PCNP	PP14C	RA1L2
LETM2	2021-03-02	MMP3	NCOR1	NUD13	PCP	PP2B1	RA51C
LGI4	MARH5	MMTA2	NCOR2	NUD17	PDIA2	PP6R2	RA54B
LGMN	MAST1	MNB	NDOR1	NUDC	PDIA3	PPAP	RAB13
LIGO1	MATN4	MNT	NDUB3	NUFP1	PDLI3	PPDPF	RAB35
LIN54	MAZ	MOB4	NDUB9	NUMA1	PDLI4	PPIB	RAB36
LIPK	MBD5	MOCS3	NDUF2	NUP1A	PDZ11	PPIH	RAB9B
LLR1	MBP	MOSMO	NDUF3	NUP1B	PE2R2	PPIL6	RAC1
LMAN1	MCAF1	MOT14	NDUS6	NUP43	PELI3	PPM1M	RANB3
LMNB2	MCEE	MOT9	NEB1	NUP58	PER2	PPP6	RARGB
LMO3	MCFD2	MOV10	NEGR1	NXN	PEX1	PPR32	RASF3
LMO7	MCM3	MP17L	NEK3	OAS1	PGAP3	PPR35	RASL3
LMTK2	MCM9	MPIP1	NEMO	OAZ1	PGBD5	PPRC1	RASLC
LNEBL	MCU	MPLKI	NET3	OCAD2	PGFS1	PPT1	RAVR2
LOXL3	MD31A	MPND	NETR	ODC	PGFS2	PR15L	RB6I2
LOXL4	MD31B	MPP3	NEUT	OGRL1	PGPS1	PRAF3	RBIS
LPAR6	MDGA1	MPPA	NFE2	OMD	PGS1	PRC2B	RBM12
LPD6B	MDH1B	MPRIP	NGEF	OPA3	PHAR2	PRDM2	RBM20
LPPRC	MDM2	MPZL1	NGF	ORC3	PHF10	PRDM6	RBM3
LR14B	MED22	MROH6	NHSL1	OST48	PHF24	PREP	RBM33
LRAD3	MED25	MRTFB	NID2	OTU5A	PHOP2	PRG4	RBMS2
LRC20	MED31	MS3L2	NLK	OTU5B	PI15	PRKDC	RBP1
LRC31	MED4	MSD3	NMDE1	OTUD5	PI15A	PROC	RBP10
LRC33	MESD	MSH4	NMRL1	OXR1	PI3R6	PROD	RBP1A
LRC36	MET	MST1L	NMU	P2RX7	PIEZ1	PRR14	RBP2
LRC3B	MET22	MT21D	NNRE	P2Y10	PIGM	PRRX1	RBTN1
LRC45	METL5	MT21E	NOD2	P2Y12	PIGU	PRS6B	RBX1
LRC4C	METRL	MTA1	NOG1	PA21B	PIM1	PRSR1	RCN1
LRC57	MFA3L	MTFP1	NOL10	PA22	PINK1	PRT1B	RECO
LRC58	MFF	MTMR2	NOL11	PA2G3	PITH1	PRXD1	REEP3
LRCH3	MFRN1	MTMRB	NOL3	PADI3	PJA1	PSB4	RERGL
LRRC7	MFRN2	MTP	NOM1	PADI4	PK1IP	PSMF1	REST
LRRF2	MGAL	MXI1	NOP14	PAHX	PKD1	PSPC	RET5
LRRT4	MGN	MXRA5	NOTC1	PALM	PKHA1	PSPC1	RET7
LSMD1	MGN2	MY9AA	NOVA2	PANK4	PKHA2	PTAFR	REV1
LST8	MGT4A	MYBPH	NP1L3	PAR1	PKHB1	PTCD1	RF1ML
LTBP1	MGT4B	MYH11	NP1L4	PAR3	PKHG2	PTHB1	RFIP3
LTBP2	MIC27	MYH1B	NPA1P	PARM1	PKHH3	PTN13	RFNG
LYOX	MICA2	MYH2	NPHP4	PARN	PLBL2	PTN22	RFOX1
LYRM9	MICA3	MYH4	NPY1R	PARVG	PLCD3	PTN7	RFX3
LYSM4	MIDUO	MYOM1	NR3BA	PAWR	PLD4	PTRD1	RGS22
LYST	MIER2	MYOME	NR3BB	PAXI1	PLDX1	PUA1C	RGS3
LZTS1	MIG15	MYSM1	NRCAM	PAXX	PLF4	PX11B	RHEB
M21D2	MILK1	MZB1	NRX2A	PBDC1	PLOD3	PXDN	RHG08
MA2B1	MIME	NAA20	NRX2B	PBX1	PLPR1	PYM1	RHG17
MA7D1	MIPT3	NAA30	NRX3A	PCAT1	PLRKT	PYRD	RHGBA
MACF1	MIRO2	NAF1	NRX3B	PCD10	PMS2	R27AA	RIBC1
MAN1	MKNK1	NARF	NSL1	PCDG1	PNMT	R4RL1	RIBC2
RIC3	RT25	SCF	SLIRP	SYFA	TENS3	TONSL	TWF2
RILP	RT27	SCLY	SLPI	SYNCI	TENX	TP8L1	TWF2B
RIN3	RT28	SCO1	SLX4I	SYNJ2	TERF2	TPA	TWIST
RIPK4	RT31	SCR	SMBP2	SYPH	TESK1	TPBG	TWS1A
RIPR2	RT35	SCRIB	SMC4	SYT11	TF3C5	TPD52	TWST1
RL10	RTCB	SCTR	SMN	SYT13	TF7L1	TPM1	TWST2
RL10L	RTCB1	SDHF4	SNX13	SYT15	TFG	TPM2	TXD15
RL11	RTEL1	SE3AB	SNX25	SYT17	TGM5	TPM3	TXN4A
RL112	RTKN	SEH1	SNX32	T170B	THA	TPMT	TYW2
RL18A	RTN1	SEH1A	SNX8	T184A	THADA	TPPC4	U119A
RL23A	RTN2	SEH1B	SOCS3	T184C	THAP4	TPRA1	U119B
RL26	RTN4	SEM6C	SORCN	T7L1A	THIOM	TPRGL	U19BA
RL36A	RTRAF	SEN54	SOX	T7L1B	THMS1	TPST1	U19BB
RL36L	RU1C	2021-09-15	SPAG1	T7L1C	THSD1	TR112	U2AF4
RL37A	RUN3A	SEP8A	SPART	T7L1D	THTPA	TRBC1	U2AFL
RL37L	RUN3B	2021-09-09	SPB10	TACD2	THYG	TRBC2	U2AFM
RL37P	RUSD3	SERC5	SPB6	TAD3A	THYN1	TRBR1	UB2SA
RL7	S10A8	SETD2	SPCS2	TAD3B	TI17B	TRBR2	UB2SB
RLI1	S13A4	SETD3	SPF45	TADA3	TIGAR	TRCB	UB2SC
RM21	S14L2	SETD7	SPIR1	TAF5	TIM23	TRDN	UBA3
RM48	S15A3	SETMR	SPNS2	TAF9	TIMP4	TREF1	UBE2S
RN125	S20A1	SFR19	SPT4A	TAFA2	TLE1	TREX1	UBE2Z
RN149	S20A2	SFRP1	SPT4B	TAFA4	TLK2	TRI47	UBE4B
RNF24	S20AA	SFSWA	SPT4H	TANK	TLL2	TRI55	UBF1A
RNF43	S20AB	SFT2B	SPTA1	TASOR	TM108	TRI63	UBF1B
RNF44	S2535	SFTPD	SPX3	TBC12	TM177	TRI66	UBFD1
RNF8	S26A1	SFXN3	SPY4	TBC30	TM203	TRIB3	UBP16
RNPL1	S26A6	SGCG	SRBP1	TBCC	TM218	TRIM6	UBP20
RNZ2	S35A2	SGMR2	SRCA	TBCK	TM223	TRIPC	UBP36
RO31	S35E3	SGPP1	SRCRM	TBD2B	TM263	TRM1L	UBP40
RO32	S38AA	SH2B3	SRF	TBKB1	TM266	TRM2	UBP42
RO60	S39A1	SH3R1	SRG2C	TBX2	TM2D2	TRPS1	UBQL1
ROA1	S39A3	SH3R3	SRGP2	TBX2A	TM35A	TRUB2	UBX2A
ROA3	S39A7	SH3Y1	SRP54	TBX2B	TM41B	TSEAR	UBX2B
RP1	S49A3	SHAN2	SRP68	TBX5	TM45B	TSH1A	UCHL1
RPC10	S52A2	SHE	SRRM2	TBX5A	TM6S2	TSH1B	UD11
RPGF2	SAAL1	SHIP2	SRRT	TCAL1	TM7S3	TSH2	UD2B7
RPGF3	SAC1A	SHRM2	SRTD1	TCFL5	TMA16	TSN11	UDB10
RPGR	SAC1B	SHRM4	SSPN	TCPR1	TMED2	TSN2	UDB19
RREB1	SACA1	SHSA4	ST14	TCRG1	TMG3	TSP2	UDB23
RRP36	SAHH	SIAH2	ST1B1	TDIF2	TMM17	TSTD1	UDB30
RS13	SAM11	SIK1	STB5L	TDRD9	TMM25	TSYL4	UDB31
RS27A	SAMD1	SIK1B	STK11	TDRKH	TMM42	TTC19	UDB33
RS27B	SAMD3	SIK2	STK33	TECRL	TMM54	TTC23	UN93A
RS31	SBK2	SIK3	STRN3	TECT2	TMM91	TTC36	UNC5A
RS7	SBK3	SIL1	STX7	TEFF1	TMTC1	TTF1	UNKL
RSAD2	SC16A	SIMC1	SUH	TEFM	TN13B	TTYH1	UPK1B
RSPO1	SC31A	SIN1	SVIL	TEKT2	TNC18	TTYH3	UPP2
RT18A	SC61B	SKA2	SVKA	TELT	TNFA	TUB	USB1
RT22	SC6A4	SL9A8	SYCM	TEN2	TOM40	TWF1	UTY
UVSSA	VP37D	WDR6	WT1A	YKT6B	ZCH18	ZMY19	ZN564
VAMP2	VP9D1	WDR91	WT1B	YLPM1	ZCHC9	ZN184	ZN598
VAPA	VPS51	WEE1A	WTIP	YLS8	ZDH14	ZN281	ZN641
VATL	VSIG2	WEE1B	WWC2	Z324A	ZDH15	ZN33B	ZN711
VEGFD	VWA3A	WIPF1	YAP1	Z324B	ZDH22	ZN37A	ZN713
VEZA	WASC3	WIPI3	YAP1A	Z385B	ZDHC1	ZN414	ZNT7
VGFR1	WDFY4	WNK1	YD286	ZBT10	ZDHC4	ZN446	ZNT9
VGLL3	WDR17	WNT11	YJU2	ZBT44	ZEP3	ZN503	ZO2
VGLL4	WDR33	WNT2	YKK3	ZBT7B	ZFN2A	ZN511	ZRAB3
VINEX	WDR38	WSCD1	YKT6	ZBT7C	ZFY26	ZN512	ZSC25
VITRN	WDR4	WT1	YKT6A	ZC3HE	ZHANG	ZN524	ZSWM8

## Sheet: Table S5
Table S5 The contracted gene family observed
Kenya	Duroc	Warthog	gene	annotion1	annotion2
10		10	cattle|NP_001029387.1 duroc|NP_001038063.1 kenya|evm.model.scaffold1.158 homo|NP_004666.1 cattle|NP_001178993.1 kenya|evm.model.scaffold103.15 mouse|NP_001019645.1 homo|NP_060064.2 duroc|NP_001072150.1 cattle|XP_024850806.1 duroc|XP_020939836.1 mouse|NP_660252.1 homo|XP_011526015.1 mouse|NP_077777.1 homo|NP_001010942.1 duroc|XP_013853164.1 cattle|NP_787018.1 warthog|evm.model.scaffold121.2 mouse|…	product "GTP-binding protein Di-Ras3" Q5PR73|DIRA2_ product "DIRAS family protein" product "GTP-binding protein Di-Ras1" product "ras-related protein Rap-1b" Q9CXF4|TBC15_ product "ras-related protein Rap-1A isoform X1" Q9UNX4|WDR3_ P62833|RAP1A_ product "ras-related protein Rap-2a" P10114|RAP2A_ P35295|RAB20_ product "ras-related protein Rap-2a precursor" Q06AU2|RAP2A_ Q06AU2|RAP2A_ product "ras…	product "GTP-binding protein Di-Ras3" product "GTP-binding protein Di-Ras3 precursor" product "GTP-binding protein Di-Ras2" product "GTP-binding protein Di-Ras2" product "GTP-binding protein Di-Ras2" product "GTP-binding protein Di-Ras1" product "GTP-binding protein Di-Ras1" product "GTP-binding protein Di-Ras1 isoform X1" product "ras-related protein Rap-1b" product "ras-related protein Rap-1b i…
12		12	mouse|NP_001291884.1 duroc|NP_001001538.1 cattle|XP_024852186.1 homo|NP_001272453.1 cattle|NP_001178077.1 homo|NP_000902.3 cattle|XP_024840990.1 duroc|XP_003356308.1 mouse|NP_038650.3 homo|NP_001044.1 homo|NP_001305426.1 cattle|NP_001305693.1 homo|NP_005277.2 duroc|XP_003355107.2 mouse|NP_001305664.1 cattle|XP_024856012.1 cattle|NP_001098480.1 mouse|NP_001305848.1 homo|NP_001305782.1 homo|NP_0010…	product "mu-type opioid receptor" product "delta-type opioid receptor isoform X1" product "kappa-type opioid receptor" product "somatostatin receptor type 5" product "somatostatin receptor type 2" P79292|OPRX_ product "nociceptin receptor" product "neuropeptide FF receptor 1" product "galanin receptor type 3" A1A4S6|RHG10_ product "C-X-C chemokine receptor type 3" product "neuropeptide Y receptor…	product "mu-type opioid receptor isoform MOR-1U" product "mu-type opioid receptor isoform X1" product "mu-type opioid receptor isoform MOR-1i" product "delta-type opioid receptor" product "delta-type opioid receptor" product "somatostatin receptor type 5" product "delta-type opioid receptor" product "somatostatin receptor type 5" product "kappa-type opioid receptor isoform 1x" product "kappa-type…
13		13	cattle|XP_015327729.1 kenya|evm.model.scaffold101.112 duroc|XP_020940553.1 homo|NP_061722.1 mouse|NP_001003672.1 homo|NP_061721.2 mouse|NP_001003671.1 mouse|NP_619604.1 homo|NP_061730.1 mouse|NP_473413.1 mouse|NP_291061.1 homo|NP_061752.1 homo|NP_114477.1 mouse|NP_001091640.1 mouse|NP_291068.2 homo|NP_003726.1 mouse|NP_291071.1 mouse|NP_291065.3 duroc|XP_020957250.1 warthog|evm.model.scaffold10.7…	Q9Y5I4|PCDC2_ product "protocadherin alpha-C2 isoform X1" product "LOW QUALITY PROTEIN: protocadherin-10" Q9P2E7|PCD10_ Q5DRA4|PCDGK_ Q5DRA4|PCDGK_ product "protocadherin gamma-A9-like" product "LOW QUALITY PROTEIN: protocadherin gamma-A3-like" product "LOW QUALITY PROTEIN: protocadherin gamma-A2-like" product "protocadherin gamma-A1" product "protocadherin gamma-A4" Q5DRC2|PCDG1_ product "LOW QU…	product "protocadherin alpha-13 isoform X1" product "protocadherin alpha-C2 isoform 1 precursor" product "protocadherin alpha-C2 precursor" product "protocadherin alpha-C1 isoform 1 precursor" product "protocadherin alpha-C1 precursor" product "protocadherin alpha-12 precursor" product "protocadherin alpha-4 isoform 1 precursor" product "protocadherin alpha-1 precursor" product "protocadherin gam…
15		15	mouse|NP_109615.1 cattle|XP_024842252.1 homo|NP_066267.2 cattle|XP_024842394.1 duroc|XP_005671069.2 kenya|evm.model.scaffold21.107 cattle|XP_024849253.1 homo|XP_011512318.2 warthog|evm.model.scaffold48.134 homo|NP_001373103.1 kenya|evm.model.scaffold133.16 duroc|XP_020956362.1 mouse|XP_036018747.1 warthog|evm.model.scaffold192.13 duroc|XP_020933972.1 warthog|evm.model.scaffold10.115 cattle|XP_024…	product "LOW QUALITY PROTEIN: ankyrin-3" product "LOW QUALITY PROTEIN: ankyrin-2" product "LOW QUALITY PROTEIN: ankyrin-1" Q9P0K7|RAI14_ product "ankycorbin" Q9P0K7|RAI14_ Q8N6D5|ANR29_ Q08DV6|ASB3_ Q08DV6|ASB3_ product "ankyrin repeat and SOCS box protein 3 isoform X1" Q6JAN1|INVS_ product "ankyrin repeat domain-containing protein 29 isoform X1" product "serine/threonine-protein phosphatase 6 re…	product "ankycorbin isoform 1" product "ankyrin-1 isoform X1" product "ankyrin-3 isoform 1" product "ankyrin-3 isoform X1" product "ankyrin-2 isoform X1" product "ankycorbin isoform X1" product "ankyrin-2 isoform 67" product "ankyrin-2 isoform X49" product "ankyrin repeat and SOCS box protein 3 isoform X1" product "ankyrin-3 isoform X1" product "ankycorbin isoform X1" product "ankyrin-1 isoform X…
	16	16	duroc|XP_020936210.1 homo|NP_001032420.1 mouse|NP_001019795.1 cattle|XP_024844264.1 warthog|evm.model.scaffold15063.2 kenya|evm.model.scaffold87.38 warthog|evm.model.scaffold264.34 mouse|NP_899117.1 duroc|XP_005655651.1 kenya|evm.model.scaffold39.17 mouse|NP_904326.1 cattle|XP_024850331.1 homo|XP_011536034.1 cattle|XP_010803477.1 mouse|XP_006532832.1 duroc|XP_020940421.1 duroc|XP_013834614.1 duro…	product "cyclin-dependent kinase-like 5 isoform X1" O76039|CDKL5_ O76039|CDKL5_ Q63699|CDK2_ product "cyclin-dependent kinase 2 isoform X1" Q8TC07|TBC15_ product "cyclin-dependent kinase-like 3 isoform X1" product "cyclin-dependent kinase 3 isoform X1" product "cyclin-dependent kinase-like 4" Q3TZA2|CDKL4_ Q3TZA2|CDKL4_ product "cyclin-dependent kinase-like 1 isoform X1" Q00532|CDKL1_ product "cy…	product "cyclin-dependent kinase-like 5 isoform 1" product "cyclin-dependent kinase-like 5" product "cyclin-dependent kinase-like 5 isoform X1" product "cyclin-dependent kinase-like 1" product "cyclin-dependent kinase 2 isoform 1" product "cyclin-dependent kinase-like 3 isoform X1" product "cyclin-dependent kinase 2 isoform X1" product "cyclin-dependent kinase 2 isoform X1" product "cyclin-depend…
17		17	cattle|XP_024850480.1 duroc|XP_005661397.1 kenya|evm.model.scaffold10.572 homo|XP_005259627.3 warthog|evm.model.scaffold42.102 cattle|XP_015315631.2 homo|XP_016881094.1 duroc|XP_020948457.1 mouse|XP_036016934.1 mouse|XP_006513342.3 homo|XP_005249753.1 mouse|NP_001349138.1 duroc|XP_013841178.1 warthog|evm.model.scaffold338.4 kenya|evm.model.scaffold35.92 cattle|NP_001095513.1 mouse|NP_001347235.1 …	product "zinc finger and BTB domain-containing protein 7A isoform X1" O95365|ZBT7A_ A1YPR0|ZBT7C_ product "zinc finger and BTB domain-containing protein 7C isoform X1" product "kelch repeat and BTB domain-containing protein 2" Q8IY47|KBTB2_ Q8IY47|KBTB2_ product "kelch-like protein 18 isoform X1" product "LOW QUALITY PROTEIN: kelch-like protein 25" Q9H0H3|KLH25_ product "kelch-like protein 34" Q9…	product "zinc finger and BTB domain-containing protein 7A isoform X1" product "zinc finger and BTB domain-containing protein 7A isoform X1" product "zinc finger and BTB domain-containing protein 7C isoform X1" product "zinc finger and BTB domain-containing protein 7C isoform X1" product "zinc finger and BTB domain-containing protein 7C isoform X1" product "zinc finger and BTB domain-containing pr…
18		18	cattle|NP_001094736.1 duroc|XP_003130117.3 kenya|evm.model.scaffold156.46 homo|NP_003649.2 mouse|NP_038828.2 cattle|XP_003586472.2 homo|NP_067545.3 mouse|NP_031552.2 cattle|NP_001179226.1 homo|NP_064447.1 duroc|XP_020945950.1 mouse|NP_001005477.1 homo|NP_064448.1 duroc|XP_001929470.1 cattle|NP_001193177.1 mouse|XP_011237440.1 homo|NP_001091639.1 cattle|NP_001179998.1 duroc|XP_003482678.1 mouse|NP…	product "homeobox protein BarH-like 2" Q9UMQ3|BARX2_ product "barH-like 2 homeobox protein" product "barH-like 1 homeobox protein" product "brain-specific homeobox protein homolog" product "homeobox protein DLX-1 isoform X1" product "NK1 transcription factor-related protein 1" product "homeobox protein DLX-4 isoform X1" product "NK1 transcription factor-related protein 2" A6QP16|ZRAN1_ Q9P0K1|ADA…	product "homeobox protein BarH-like 2" product "homeobox protein BarH-like 2" product "homeobox protein BarH-like 2" product "homeobox protein BarH-like 1" product "homeobox protein BarH-like 1" product "homeobox protein BarH-like 1" product "barH-like 2 homeobox protein" product "barH-like 2 homeobox protein" product "barH-like 2 homeobox protein" product "barH-like 1 homeobox protein" product "…
20		20	cattle|NP_776562.1 warthog|evm.model.scaffold540.4 kenya|evm.model.scaffold70.60 duroc|NP_999075.1 homo|NP_001373389.1 mouse|NP_032897.2 cattle|XP_024854771.1 mouse|XP_006496522.1 duroc|NP_999452.1 warthog|evm.model.scaffold122.52 kenya|evm.model.scaffold3.54 homo|XP_005246698.1 mouse|NP_033276.1 warthog|evm.model.scaffold67.71 duroc|XP_020925421.1 kenya|evm.model.scaffold2.136 homo|XP_016862107.…	P79335|PAI1_ P79335|PAI1_ product "plasminogen activator inhibitor 1 precursor" product "glia-derived nexin precursor" P07093|GDN_ P07093|GDN_ Q99574|NEUS_ product "neuroserpin" Q99574|NEUS_ product "serpin B3-like" product "serpin B3-like" product "serpin B3-like" product "serpin I2" product "serpin B11" Q6IN85|P4R3A_ product "leukocyte elastase inhibitor" product "alpha-1-antitrypsin precursor"…	product "plasminogen activator inhibitor 1 precursor" product "plasminogen activator inhibitor 1 isoform 1 precursor" product "plasminogen activator inhibitor 1 precursor" product "glia-derived nexin isoform X1" product "glia-derived nexin isoform X1" product "glia-derived nexin isoform X1" product "neuroserpin isoform 1 precursor" product "neuroserpin isoform X1" product "neuroserpin isoform X1"…
21		21	homo|NP_001268380.1 duroc|NP_999351.1 mouse|NP_001333674.1 cattle|NP_001193185.1 duroc|XP_020954144.1 duroc|XP_020939054.1 homo|NP_056246.3 warthog|evm.model.scaffold131.1 cattle|XP_024850850.1 mouse|NP_001034136.1 mouse|NP_932129.2 cattle|XP_024839657.1 homo|NP_060543.5 cattle|NP_001192500.1 kenya|evm.model.scaffold158.2 warthog|evm.model.scaffold487.2 duroc|XP_003482598.2 cattle|XP_015316343.1 …	product "E3 ubiquitin-protein ligase TRIM50" product "butyrophilin subfamily 1 member A1-like isoform X4" product "E3 ubiquitin-protein ligase TRIM58 isoform X1" P27115|MGAT1_ Q6AZZ1|TRI68_ Q6AZZ1|TRI68_ product "LOW QUALITY PROTEIN: E3 ubiquitin-protein ligase TRIM68" product "zinc finger protein RFP" Q8CGP5|H2A1F_ P14373|TRI27_ product "butyrophilin subfamily 1 member A1-like" product "probable…	product "E3 ubiquitin-protein ligase TRIM50 isoform a" product "E3 ubiquitin-protein ligase TRIM50 isoform 2" product "E3 ubiquitin-protein ligase TRIM50" product "E3 ubiquitin-protein ligase TRIM58" product "E3 ubiquitin-protein ligase TRIM58 isoform X1" product "E3 ubiquitin-protein ligase TRIM58" product "E3 ubiquitin-protein ligase TRIM68 isoform 1" product "butyrophilin subfamily 1 member A1…
		22	cattle|XP_005223111.1 duroc|XP_020924365.1 homo|XP_005265445.1 mouse|XP_006512005.1 cattle|XP_024839573.1 mouse|NP_796026.2 duroc|XP_003128426.4 homo|XP_005248961.1 warthog|evm.model.scaffold114.43 duroc|XP_020933084.1 kenya|evm.model.scaffold34.185 cattle|XP_024856223.1 mouse|NP_032470.3 kenya|evm.model.scaffold10.110 homo|NP_004789.1 warthog|evm.model.scaffold37.94 cattle|XP_024850321.1 warthog…	product "kinesin-like protein KIF9 isoform X1" product "LOW QUALITY PROTEIN: kinesin-like protein KIF6" O15066|KIF3B_ product "kinesin-like protein KIF3B" O15066|KIF3B_ Q4R628|KIF3A_ Q4R628|KIF3A_ Q9NS87|KIF15_ product "kinesin-like protein KIF3A isoform X1" Q9NS87|KIF15_ product "kinesin-like protein KIF15 isoform X1" product "chromosome-associated kinesin KIF4A isoform X1" O95239|KIF4A_ P52732|…	product "kinesin-like protein KIF9 isoform X1" product "kinesin-like protein KIF9 isoform X1" product "kinesin-like protein KIF9 isoform X1" product "kinesin-like protein KIF6 isoform X1" product "kinesin-like protein KIF6" product "kinesin-like protein KIF6 isoform X1" product "kinesin-like protein KIF3B isoform X1" product "kinesin-like protein KIF3B" product "kinesin-like protein KIF3B" produc…
	23	23	cattle|XP_024855937.1 mouse|XP_006508841.1 homo|NP_001185879.1 duroc|XP_020921564.1 kenya|evm.model.scaffold75.63 warthog|evm.model.scaffold193.17 duroc|XP_020956536.1 cattle|XP_024853695.1 homo|XP_011519916.1 mouse|XP_006511271.1 kenya|evm.model.scaffold69.196 cattle|XP_015329509.1 homo|XP_011517801.1 homo|XP_011508956.1 cattle|XP_024835992.1 mouse|NP_796350.2 duroc|XP_020932156.1 mouse|NP_68077…	product "LOW QUALITY PROTEIN: unconventional myosin-XVI" Q9Y6X6|MYO16_ Q9Z1N3|MYO9A_ product "unconventional myosin-IXa isoform X1" Q8NEV4|MYO3A_ product "myosin-IIIb isoform X1" Q8NEV4|MYO3A_ product "LOW QUALITY PROTEIN: myosin-IIIa" product "LOW QUALITY PROTEIN: myosin-11" P35749|MYH11_ Q99N37|RHG17_ P35580|MYH10_ product "LOW QUALITY PROTEIN: myosin-10" Q258K2|MYH9_ product "LOW QUALITY PROTE…	product "unconventional myosin-XVI" product "unconventional myosin-XVI isoform X1" product "unconventional myosin-XVI isoform 1" product "LOW QUALITY PROTEIN: unconventional myosin-IXa" product "unconventional myosin-IXa isoform X1" product "unconventional myosin-IXa isoform X1" product "myosin-IIIa isoform X1" product "myosin-IIIa isoform X1" product "myosin-IIIb isoform X1" product "myosin-IIIb…
26		26	cattle|XP_005202604.1 kenya|evm.model.scaffold76.26 duroc|XP_005654221.2 warthog|evm.model.scaffold573.1 homo|NP_006764.3 mouse|NP_080136.2 warthog|evm.model.scaffold26.185 duroc|XP_020918412.1 homo|NP_004389.2 mouse|NP_084212.2 cattle|NP_001070349.1 mouse|NP_080685.2 warthog|evm.model.scaffold112.86 mouse|NP_001028466.2 duroc|XP_001927747.2 kenya|evm.model.scaffold26.180 cattle|NP_001039472.1 ca…	product "ATP-dependent RNA helicase DDX18" Q13206|DDX10_ product "probable ATP-dependent RNA helicase DDX10" Q8NHQ9|DDX55_ product "ATP-dependent RNA helicase DDX55 isoform X1" Q8NHQ9|DDX55_ Q9H8H2|DDX31_ product "probable ATP-dependent RNA helicase DDX31" product "probable ATP-dependent RNA helicase DDX47" Q29S22|DDX47_ Q29S22|DDX47_ Q96GQ7|DDX27_ product "probable ATP-dependent RNA helicase DDX…	product "ATP-dependent RNA helicase DDX18" product "ATP-dependent RNA helicase DDX18" product "ATP-dependent RNA helicase DDX18" product "probable ATP-dependent RNA helicase DDX10" product "probable ATP-dependent RNA helicase DDX10" product "probable ATP-dependent RNA helicase DDX10" product "ATP-dependent RNA helicase DDX55 isoform 1" product "probable ATP-dependent RNA helicase DDX31" product "…
27		27	cattle|XP_024845080.1 cattle|XP_010820427.2 cattle|XP_024845078.1 cattle|XP_024844672.1 cattle|XP_005228393.2 cattle|XP_005228394.3 cattle|XP_003588170.1 cattle|XP_024844184.1 cattle|XP_005228392.1 cattle|XP_015317246.2 cattle|XP_024844453.1 cattle|XP_024844687.1 cattle|XP_024845077.1 cattle|XP_024844683.1 cattle|XP_015317250.2 cattle|XP_024845073.1 cattle|XP_024845074.1 duroc|XP_020935784.1 duro…	product "melanoma-associated antigen B4-like" product "melanoma-associated antigen B4-like" product "melanoma-associated antigen B4-like isoform X1" product "melanoma-associated antigen B1-like" product "melanoma-associated antigen B10-like" product "melanoma-associated antigen B16-like" product "melanoma-associated antigen B16-like" product "melanoma-associated antigen B16-like" product "melanom…	product "melanoma-associated antigen B1-like" product "melanoma-associated antigen B4" product "melanoma-associated antigen B17-like" product "melanoma-associated antigen B4" product "melanoma-associated antigen B17-like" product "melanoma-associated antigen B17-like" product "melanoma-associated antigen B17-like" product "melanoma-associated antigen B1-like" product "melanoma-associated antigen …
28		28	cattle|XP_024849480.1 duroc|XP_005666573.2 mouse|NP_031444.2 homo|NP_000674.2 mouse|NP_031443.4 duroc|NP_999565.1 kenya|evm.model.scaffold48.112 homo|NP_000672.3 cattle|NP_776924.1 mouse|NP_033763.3 homo|NP_000673.2 duroc|NP_001032225.1 cattle|NP_001193557.1 homo|NP_000515.2 mouse|NP_032334.2 cattle|XP_002696350.1 duroc|XP_005672533.1 cattle|XP_024852688.1 warthog|evm.model.scaffold78.69 mouse|NP…	product "alpha-2C adrenergic receptor" product "alpha-2A adrenergic receptor" P18871|ADA2A_ product "alpha-2B adrenergic receptor" product "5-hydroxytryptamine receptor 1A" P35368|ADA1B_ product "alpha-1B adrenergic receptor" P35368|ADA1B_ product "LOW QUALITY PROTEIN: 5-hydroxytryptamine receptor 1E" Q6VB83|5HT1E_ product "5-hydroxytryptamine receptor 1F" P28221|5HT1D_ product "5-hydroxytryptami…	product "alpha-2C adrenergic receptor" product "alpha-2C adrenergic receptor" product "alpha-2C adrenergic receptor" product "alpha-2A adrenergic receptor" product "alpha-2A adrenergic receptor" product "alpha-2A adrenergic receptor" product "alpha-2B adrenergic receptor" product "alpha-2B adrenergic receptor" product "alpha-2B adrenergic receptor" product "5-hydroxytryptamine receptor 1A" produc…
32		32	mouse|NP_001093652.1 mouse|NP_034137.1 duroc|XP_020941604.1 mouse|NP_001098397.1 mouse|XP_017172441.1 duroc|XP_020952223.1 mouse|NP_001004141.2 warthog|evm.model.scaffold35.76 cattle|XP_002686394.1 homo|NP_000766.2 mouse|NP_034138.3 kenya|evm.model.scaffold1.108 duroc|XP_020952224.1 cattle|XP_002686393.1 duroc|NP_001231562.1 cattle|XP_002707855.2 warthog|evm.model.scaffold35.74 cattle|XP_02484562…	product "LOW QUALITY PROTEIN: cytochrome P450 2W1" product "cytochrome P450 2J2-like" P51589|CP2J2_ product "cytochrome P450 2J2-like" product "cytochrome P450, family 2, subfamily J, polypeptide 34" product "cytochrome P450 1A2" Q3LFT9|CP1A2_ product "cytochrome P450 2J2-like" product "cytochrome P450 2J2 isoform X1" product "LOW QUALITY PROTEIN: vitamin D 25-hydroxylase" product "cytochrome P45…	product "cytochrome P450, family 2, subfamily j, polypeptide 12, pseudogene isoform 1" product "cytochrome P450 2J5" product "cytochrome P450, family 2, subfamily j, polypeptide 8 isoform 1" product "cytochrome P450, family 2, subfamily ab, polypeptide 1 isoform X1" product "cytochrome P450, family 2, subfamily j, polypeptide 11" product "cytochrome P450 2J2 isoform X1" product "cytochrome P450 2…
	33	33	warthog|evm.model.scaffold109.22 cattle|XP_015327935.1 homo|XP_016870448.1 duroc|XP_020929978.1 mouse|XP_036019731.1 kenya|evm.model.scaffold8.334 homo|XP_005271136.1 kenya|evm.model.scaffold131.55 mouse|XP_036016309.1 homo|NP_002841.3 duroc|XP_020952500.1 cattle|XP_024843342.1 mouse|XP_006502927.1 cattle|XP_015327566.1 kenya|evm.model.scaffold10.604 duroc|XP_020939687.1 warthog|evm.model.scaffol…	P23468|PTPRD_ product "receptor-type tyrosine-protein phosphatase delta isoform X1" P23468|PTPRD_ A7MBJ4|PTPRF_ product "receptor-type tyrosine-protein phosphatase F isoform X1" Q13332|PTPRS_ product "LOW QUALITY PROTEIN: receptor-type tyrosine-protein phosphatase S" F1NWE3|PTPRS_ P23468|PTPRD_ A7MBJ4|PTPRF_ product "receptor-type tyrosine-protein phosphatase H isoform X1" Q12923|PTN13_ product "…	product "receptor-type tyrosine-protein phosphatase delta isoform X1" product "receptor-type tyrosine-protein phosphatase delta isoform X1" product "receptor-type tyrosine-protein phosphatase delta isoform X1" product "receptor-type tyrosine-protein phosphatase F isoform X1" product "receptor-type tyrosine-protein phosphatase S isoform X1" product "receptor-type tyrosine-protein phosphatase S iso…
36		36	homo|XP_006717563.1 duroc|XP_005668163.1 warthog|evm.model.scaffold52.6 kenya|evm.model.scaffold69.136 cattle|NP_776394.2 mouse|NP_035831.2 mouse|NP_032717.2 mouse|XP_030101431.1 homo|NP_005373.2 cattle|NP_001231074.1 mouse|NP_035040.1 duroc|NP_001231260.1 cattle|NP_776546.1 duroc|XP_005670496.2 mouse|NP_034173.1 kenya|evm.model.scaffold74.60 cattle|NP_001075044.1 duroc|NP_001001535.1 kenya|evm.m…	product "vimentin isoform X1" Q9D772|F219A_ P02543|VIME_ product "neurofilament light polypeptide" product "neurofilament medium polypeptide isoform X1" Q29S21|K2C7_ product "desmin" P02540|DESM_ product "glial fibrillary acidic protein isoform X1" Q28115|GFAP_ product "keratin, type II cuticular Hb4" product "keratin, type II microfibrillar, component 7C-like" product "keratin, type II cytoskele…	product "vimentin isoform X1" product "vimentin" product "vimentin" product "neurofilament medium polypeptide" product "glial fibrillary acidic protein isoform X1" product "neurofilament medium polypeptide isoform 1" product "neurofilament medium polypeptide" product "neurofilament light polypeptide" product "neurofilament light polypeptide" product "desmin" product "desmin" product "keratin, typ…
38		38	cattle|XP_010816805.1 duroc|XP_003355263.3 duroc|XP_005663563.1 kenya|evm.model.scaffold5816.2 homo|NP_542163.1 duroc|XP_020955499.1 duroc|XP_001928592.1 homo|NP_003505.1 homo|NP_003500.1 homo|NP_003501.1 homo|NP_003502.1 homo|NP_066408.1 duroc|XP_020955497.1 duroc|XP_001927727.1 duroc|XP_020955498.1 duroc|XP_003356618.1 cattle|NP_001092190.1 cattle|XP_010816763.1 cattle|XP_024857009.1 cattle|XP_…	product "histone H2A type 2-A-like" product "histone H2A type 2-A-like" product "histone H2A type 1-H" product "histone H2A type 1-H" product "histone H2A type 1" product "histone H2A type 1" product "histone H2A type 1" product "histone H2A type 1" P0C0S9|H2A1_ P0C0S9|H2A1_ P0C0S9|H2A1_ P0C0S9|H2A1_ product "histone H2A type 1-C" Q93077|H2A1C_ product "histone H2A type 3" Q7L7L0|H2A3_ Q7L7L0|H2A…	product "histone H2A type 1-H" product "histone H2A type 1-H" product "histone H2A type 1" product "histone H2A type 1" product "histone H2A type 1" product "histone H2A type 1" product "histone H2A type 1" product "histone cluster 1, H2ag" product "histone H2A type 1" product "histone H2A type 1" product "histone H2A type 1" product "histone H2A type 1" product "histone H2A type 1" product "hist…
39		39	cattle|XP_002688551.3 mouse|NP_038578.2 mouse|NP_659539.1 mouse|NP_835513.1 mouse|NP_835514.1 homo|NP_003528.1 homo|NP_001363866.1 homo|NP_003520.1 homo|NP_003526.1 homo|NP_003525.1 homo|NP_003522.1 homo|NP_003523.1 homo|NP_003527.1 homo|NP_003524.1 homo|NP_066298.1 duroc|NP_001274345.1 duroc|XP_013844399.1 duroc|XP_020955496.1 cattle|XP_002697506.1 cattle|XP_015315463.1 cattle|XP_024839706.1 cat…	product "histone H3.1" product "histone H3.1" product "histone H3.1" P68432|H31_ P68432|H31_ P68432|H31_ P68432|H31_ P68432|H31_ product "histone H3.2" product "histone H3" P84227|H32_ P84227|H32_ product "uncharacterized protein LOC110261735" product "histone H3.3" product "histone H3.3" C0HL66|H33A_ C0HL66|H33A_ C0HL66|H33A_ C0HL66|H33A_ product "histone H3.3-like" product "LOW QUALITY PROTEIN:…	product "histone H3.1" product "histone H3.1" product "histone H3.1" product "histone H3.1" product "histone H3.1" product "histone H3.1" product "histone H3.1" product "histone H3.1" product "histone H3.1" product "histone H3.1" product "histone H3.1" product "histone H3.1" product "histone H3.1" product "histone H3.1" product "histone H3.1" product "histone H3.1" product "histone H3.1" product …
42		42	cattle|XP_002697561.1 homo|NP_003511.1 warthog|evm.model.scaffold11865.2 mouse|NP_835507.1 duroc|NP_001230585.1 cattle|NP_001039711.1 mouse|NP_001277309.1 mouse|NP_001277459.1 mouse|NP_835503.1 mouse|NP_835504.1 homo|NP_003513.1 homo|NP_003514.2 homo|NP_003509.1 homo|NP_003517.2 homo|NP_003516.1 duroc|XP_001927752.1 duroc|XP_020955500.1 duroc|XP_020955495.1 cattle|XP_003587771.1 cattle|XP_0153154…	Q99877|H2B1N_ product "histone H2B type 1-D" product "histone H2B type 1" product "histone H2B type 1" product "histone H2B type 1" P58876|H2B1D_ P58876|H2B1D_ P58876|H2B1D_ P62807|H2B1C_ P62807|H2B1C_ P62807|H2B1C_ P62807|H2B1C_ P62807|H2B1C_ P62807|H2B1C_ P62807|H2B1C_ Q93079|H2B1H_ product "histone H2B type 2-F" Q64525|H2B2B_ product "histone H2B type 2-E" product "histone H2B type 2-E" produc…	product "histone H2B type 1" product "histone H2B type 1-N" product "histone H2B type 1-M" product "histone H2B type 1-D" product "histone H2B type 1-C/E/G" product "histone H2B type 1-C/E/G" product "histone H2B type 1-C/E/G" product "histone H2B type 1-H" product "histone H2B type 1-C/E/F/G/I" product "histone H2B type 1-C/E/F/G/I" product "histone H2B type 1-C/E/F/G/I" product "histone H2B typ…
43		43	cattle|XP_010814238.2 mouse|NP_080261.2 homo|NP_003333.1 duroc|XP_020923359.1 kenya|evm.model.scaffold121.18 warthog|evm.model.scaffold220.11 duroc|XP_003359057.1 mouse|NP_062777.2 homo|NP_003334.2 kenya|evm.model.scaffold82.93 cattle|XP_024847565.1 cattle|XP_024841491.1 homo|NP_003329.1 duroc|NP_001072142.1 warthog|evm.model.scaffold47.112 kenya|evm.model.scaffold9.352 mouse|XP_006513541.1 cattl…	product "ubiquitin-conjugating enzyme E2 G1" P62253|UB2G1_ P62253|UB2G1_ product "ubiquitin-conjugating enzyme E2 G2 isoform X1" P60604|UB2G2_ product "UB2D1" Q2TA10|UB2D1_ Q2TA10|UB2D1_ Q9Y2X8|UB2D4_ product "ubiquitin-conjugating enzyme E2 D4 isoform X1" Q1RMX2|UB2D2_ Q99MS8|TPGS1_ P61077|UB2D3_ P61077|UB2D3_ product "ubiquitin-conjugating enzyme E2 D2" product "ubiquitin-conjugating enzyme E2 …	product "ubiquitin-conjugating enzyme E2 G1 isoform X1" product "ubiquitin-conjugating enzyme E2 G1" product "ubiquitin-conjugating enzyme E2 G1" product "ubiquitin-conjugating enzyme E2 G2" product "ubiquitin-conjugating enzyme E2 G2 isoform 1" product "ubiquitin-conjugating enzyme E2 G2 isoform X1" product "ubiquitin-conjugating enzyme E2 D1 isoform X1" product "ubiquitin-conjugating enzyme E2 …
44		44	cattle|XP_024844841.1 cattle|XP_024855978.1 cattle|XP_024844937.1 cattle|XP_024844978.1 cattle|XP_010809239.3 cattle|XP_010809231.3 cattle|XP_010809230.1 cattle|XP_024844988.1 cattle|XP_024855973.1 duroc|XP_020937745.1 cattle|XP_024844831.1 warthog|evm.model.scaffold150.9 kenya|evm.model.scaffold52.36 cattle|XP_024855967.1 duroc|XP_020937478.1 duroc|XP_020921445.1 cattle|XP_002691967.2 cattle|XP_…	product "multidrug resistance-associated protein 4-like isoform X1" O15439|MRP4_ O15439|MRP4_ product "multidrug resistance-associated protein 4-like" product "multidrug resistance-associated protein 4 isoform X1" product "LOW QUALITY PROTEIN: multidrug resistance-associated protein 4-like" product "multidrug resistance-associated protein 4" Q63772|GAS6_ product "multidrug resistance-associated p…	product "multidrug resistance-associated protein 4-like isoform X1" product "LOW QUALITY PROTEIN: multidrug resistance-associated protein 4-like" product "multidrug resistance-associated protein 4-like isoform X1" product "multidrug resistance-associated protein 4 isoform X1" product "LOW QUALITY PROTEIN: multidrug resistance-associated protein 4" product "multidrug resistance-associated protein …
45		45	cattle|XP_002686161.1 cattle|XP_002686163.1 cattle|XP_002686162.1 duroc|XP_001926597.1 homo|NP_068566.2 mouse|NP_081941.1 duroc|XP_020929837.1 cattle|XP_002689507.1 homo|NP_003804.2 cattle|XP_024851813.1 duroc|XP_020955074.1 cattle|XP_015328761.2 homo|XP_005268208.1 cattle|XP_024851811.1 cattle|XP_024844967.1 mouse|NP_035911.2 mouse|XP_006509324.1 mouse|XP_006509503.1 cattle|XP_015328759.1 mouse|…	product "disintegrin and metalloproteinase domain-containing protein 30" product "disintegrin and metalloproteinase domain-containing protein 29" product "disintegrin and metalloproteinase domain-containing protein 20" product "LOW QUALITY PROTEIN: disintegrin and metalloproteinase domain-containing protein 21" product "disintegrin and metalloproteinase domain-containing protein 9 isoform X1" Q13…	product "disintegrin and metalloproteinase domain-containing protein 30" product "disintegrin and metalloproteinase domain-containing protein 30" product "disintegrin and metalloproteinase domain-containing protein 30" product "disintegrin and metalloproteinase domain-containing protein 30 preproprotein" product "disintegrin and metalloproteinase domain-containing protein 30 precursor" product "d…
46		46	mouse|NP_001343344.1 duroc|XP_003359784.3 kenya|evm.model.scaffold37.20 warthog|evm.model.scaffold75.15 mouse|NP_001074768.1 cattle|NP_001029812.1 mouse|XP_006520080.1 homo|XP_016864399.1 homo|XP_016864419.1 homo|NP_001785.2 cattle|NP_001070305.1 mouse|NP_031693.2 homo|NP_001787.2 duroc|XP_020932626.1 cattle|XP_024834034.1 duroc|XP_020949639.1 homo|NP_066976.1 mouse|NP_033998.2 duroc|XP_020933864…	product "LOW QUALITY PROTEIN: cadherin-6" Q6P1K8|T2H2L_ Q3SWX5|CADH6_ product "cadherin-18 isoform X1" product "cadherin-8 isoform X1" product "cadherin-4 isoform X1" P55287|CAD11_ product "cadherin-19 isoform X1" product "cadherin-7 isoform X1" product "cadherin-20" product "cadherin-24 precursor" Q6PFX6|CAD24_ product "cadherin-11 isoform X1" P55287|CAD11_ product "cadherin-9" product "cadherin…	product "cadherin-19 precursor" product "cadherin-18 precursor" product "cadherin-6 precursor" product "cadherin-6 isoform X1" product "cadherin-6 isoform X1" product "cadherin-18 isoform X1" product "cadherin-4 isoform 1 preproprotein" product "cadherin-18 precursor" product "cadherin-8 isoform 2 preproprotein" product "cadherin-8 preproprotein" product "cadherin-8 isoform X1" product "cadherin-…
49		49	homo|NP_703144.3 cattle|XP_024835254.1 cattle|XP_024834595.1 cattle|XP_024833757.1 cattle|NP_852116.1 cattle|XP_024834179.1 cattle|XP_024833749.1 cattle|NP_777165.1 homo|NP_037421.2 homo|NP_001309097.1 homo|NP_006728.2 homo|NP_001355183.1 homo|NP_001077008.1 duroc|XP_020948860.1 homo|XP_016885763.1 homo|NP_056952.2 mouse|NP_808417.2 homo|XP_016885764.1 homo|NP_055034.2 mouse|NP_808416.1 homo|NP_0…	product "killer cell immunoglobulin-like receptor 2DL1 isoform X1" product "leukocyte immunoglobulin-like receptor subfamily B member 3 isoform X1" product "leukocyte immunoglobulin-like receptor subfamily A member 2 isoform X1" product "leukocyte immunoglobulin-like receptor subfamily A member 6 isoform X1" product "leukocyte immunoglobulin-like receptor subfamily A member 6 isoform X1" product …	product "killer cell immunoglobulin-like receptor 3DL3 precursor" product "putative killer cell immunoglobulin-like receptor like protein KIR3DP1" product "LOW QUALITY PROTEIN: killer cell immunoglobulin-like receptor 2DS2" product "killer cell immunoglobulin-like receptor, two domains, short cytoplasmic tail, 1 isoform X1" product "killer cell immunoglobulin-like receptor, three domains, long cy…
50		50	cattle|NP_776776.1 cattle|XP_005209954.1 cattle|XP_002689555.1 cattle|XP_002689578.3 cattle|XP_002689554.2 cattle|XP_010806070.2 cattle|XP_003586413.2 cattle|XP_003586416.3 cattle|XP_024851833.1 cattle|XP_010806067.1 cattle|XP_005209955.1 cattle|XP_010806066.1 cattle|XP_002689573.1 cattle|XP_002689569.4 cattle|XP_010806068.1 cattle|XP_010806064.1 cattle|XP_002689576.2 cattle|XP_002689580.1 cattle…	product "interferon omega 3 precursor" product "interferon omega 7 precursor" product "interferon omega 4 precursor" product "interferon omega 6 precursor" product "inferferon omega 7 precursor" product "interferon omega 1 precursor" product "interferon-omega-2" product "uncharacterized protein LOC100153724 precursor" product "uncharacterized protein LOC100157735 precursor" product "uncharacteriz…	product "interferon omega-1 precursor" product "interferon omega-1" product "interferon omega-1" product "interferon omega-1" product "interferon omega-1" product "interferon omega-1" product "interferon omega-1-like" product "interferon omega-1-like" product "LOW QUALITY PROTEIN: interferon omega-1-like" product "interferon omega-1" product "interferon omega-1" product "interferon omega-1" produ…
51		51	cattle|NP_776802.1 kenya|evm.model.scaffold83.36 duroc|XP_003131508.1 mouse|XP_011247070.1 homo|NP_001366295.1 mouse|NP_034792.1 cattle|NP_001124219.1 kenya|evm.model.scaffold10412.1 homo|NP_000517.3 duroc|XP_020922661.1 duroc|XP_020922660.1 duroc|XP_020922659.1 cattle|XP_002696036.1 cattle|XP_010814563.1 homo|NP_005548.2 cattle|NP_001073844.1 mouse|NP_034793.1 cattle|NP_001160047.2 mouse|NP_0586…	product "keratin, type I cytoskeletal 10 isoform X1" P02533|K1C14_ product "keratin, type I cytoskeletal 14-like" product "LOW QUALITY PROTEIN: keratin, type I cytoskeletal 15" product "keratin, type I cytoskeletal 14" product "keratin, type I cytoskeletal 27" product "keratin, type I cytoskeletal 24" P13646|K1C13_ product "keratin, type I cytoskeletal 17" product "keratin, type I cytoskeletal 13…	product "keratin, type I cytoskeletal 10" product "keratin, type I cytoskeletal 10 isoform X1" product "keratin, type I cytoskeletal 10 isoform 2" product "keratin, type I cytoskeletal 13 isoform 1" product "keratin 15" product "keratin, type I cytoskeletal 14" product "keratin, type I cytoskeletal 13" product "keratin, type I cytoskeletal 24 isoform X1" product "keratin, type I cytoskeletal 16" …
52		52	homo|NP_001358855.1 homo|XP_016859650.1 homo|XP_016860322.1 homo|XP_011509985.1 homo|NP_612146.1 duroc|XP_003127560.1 homo|NP_536356.3 cattle|NP_001033204.1 duroc|XP_003132593.1 warthog|evm.model.scaffold67.19 kenya|evm.model.scaffold2.175 cattle|NP_001098505.1 homo|NP_004292.1 mouse|NP_062647.2 mouse|NP_001349828.1 homo|NP_001005386.1 duroc|XP_005662565.1 cattle|NP_001095683.1 warthog|evm.model.…	product "actin-related protein T2" product "actin-like protein 6A isoform X1" O96019|ACL6A_ O96019|ACL6A_ product "actin-related protein 2 isoform X1" A7MB62|ARP2_ A7MB62|ARP2_ product "actin-related protein T1" product "beta-actin-like protein 2" product "actin, cytoplasmic 1" P60712|ACTB_ product "actin, cytoplasmic 2" P63258|ACTG_ P63258|ACTG_ product "actin, aortic smooth muscle" P62739|ACTA_…	product "POTE ankyrin domain family member I isoform 1" product "POTE ankyrin domain family member E isoform X3" product "POTE ankyrin domain family member F isoform X1" product "POTE ankyrin domain family member J isoform X1" product "actin-related protein T1" product "actin-related protein T2" product "actin-related protein T2" product "actin-like protein 6A" product "actin-like protein 6A isof…
		54	cattle|NP_001070595.1 homo|NP_006077.2 mouse|NP_075768.1 kenya|evm.model.scaffold78.261 cattle|NP_001039838.1 mouse|NP_080749.2 homo|NP_115914.1 mouse|NP_076205.1 kenya|evm.model.scaffold61.22 homo|NP_821080.1 duroc|NP_001230363.1 mouse|NP_666228.1 homo|NP_006079.1 duroc|XP_003122400.2 cattle|NP_001029835.1 warthog|evm.model.scaffold231.18 mouse|NP_035785.1 kenya|evm.model.scaffold231.22 duroc|NP…	Q2T9S0|TBB3_ P62807|H2B1C_ product "tubulin beta-2B chain" product "tubulin beta-4B chain" Q2KJD0|TBB5_ Q2KJD0|TBB5_ product "tubulin beta chain" Q3ZBU7|TBB4A_ Q3ZBU7|TBB4A_ product "tubulin beta-4A chain" product "tubulin beta-2A chain" product "LOW QUALITY PROTEIN: tubulin beta-6 chain" Q2HJ81|TBB6_ Q9H4B7|TBB1_ Q9H4B7|TBB1_ product "tubulin beta-1 chain" Q3MHM5|TBB4B_ Q2HJ81|TBB6_ Q9ULV3|CIZ1_…	product "tubulin beta-3 chain" product "tubulin beta-3 chain isoform 1" product "tubulin beta-3 chain" product "tubulin beta-6 chain" product "tubulin beta-6 chain" product "tubulin beta-6 chain isoform 1" product "tubulin beta-2B chain" product "tubulin beta-2B chain" product "tubulin beta-4B chain" product "tubulin beta-4B chain" product "tubulin beta-4B chain" product "tubulin beta-5 chain" pr…
		55	mouse|NP_035714.3 warthog|evm.model.scaffold49.37 duroc|XP_020927082.1 kenya|evm.model.scaffold41.43 cattle|NP_001276722.1 homo|NP_005117.3 homo|NP_068370.1 kenya|evm.model.scaffold83.53 cattle|NP_001071568.1 mouse|NP_663409.2 duroc|XP_020922685.1 homo|NP_002948.1 mouse|NP_035435.1 cattle|XP_024854194.1 duroc|XP_020927110.1 kenya|evm.model.scaffold67.86 mouse|NP_034281.2 duroc|XP_003354261.1 homo…	Q14995|NR1D2_ product "nuclear receptor subfamily 1 group D member 2 isoform X1" Q14995|NR1D2_ P20393|NR1D1_ product "nuclear receptor subfamily 1 group D member 1 isoform X1" product "retinoic acid receptor RXR-alpha isoform X2" P28700|RXRA_ product "COUP transcription factor 1 isoform X1" product "COUP transcription factor 2 isoform 1" P24468|COT2_ P51512|MMP16_ Q0GFF6|RXRG_ product "retinoic a…	product "nuclear receptor subfamily 1 group D member 2" product "nuclear receptor subfamily 1 group D member 2" product "nuclear receptor subfamily 1 group D member 2 isoform 1" product "nuclear receptor subfamily 1 group D member 1" product "nuclear receptor subfamily 1 group D member 1" product "nuclear receptor subfamily 1 group D member 1" product "retinoic acid receptor RXR-alpha isoform a" …
57		57	homo|NP_002223.3 cattle|XP_005204275.1 duroc|XP_020945705.1 mouse|NP_001091998.1 mouse|NP_032444.2 duroc|XP_020944895.1 homo|NP_004761.2 cattle|NP_001019734.1 kenya|evm.model.scaffold72.12 mouse|NP_032449.1 mouse|NP_038596.1 cattle|NP_001094665.1 duroc|NP_001103888.1 homo|NP_004965.1 homo|XP_024308146.1 mouse|XP_006501113.1 mouse|NP_062671.1 cattle|NP_001178113.1 duroc|XP_020934450.1 homo|NP_0364…	product "potassium voltage-gated channel subfamily A member 3" product "potassium voltage-gated channel subfamily B member 2" P15384|KCNA3_ product "potassium voltage-gated channel subfamily A member 2" product "potassium voltage-gated channel subfamily D member 2" product "potassium voltage-gated channel subfamily B member 1" product "potassium voltage-gated channel subfamily D member 3 isoform …	product "potassium voltage-gated channel subfamily A member 3" product "potassium voltage-gated channel subfamily A member 3" product "potassium voltage-gated channel subfamily B member 2" product "potassium voltage-gated channel subfamily A member 3" product "potassium voltage-gated channel subfamily B member 2" product "potassium voltage-gated channel subfamily B member 2" product "potassium vo…
		58	cattle|XP_015327603.1 duroc|XP_020941082.1 homo|NP_001295051.1 homo|NP_004247.2 duroc|XP_001927939.2 mouse|NP_033228.2 cattle|NP_001094568.1 mouse|NP_038695.1 homo|NP_060890.2 cattle|NP_001193918.1 cattle|NP_001039967.1 kenya|evm.model.scaffold10.115 cattle|NP_001180022.1 mouse|NP_001034460.2 cattle|NP_001094517.1 homo|NP_003049.2 mouse|NP_659105.2 homo|NP_003050.2 mouse|NP_035526.1 cattle|XP_002…	product "solute carrier family 22 member 5 isoform X1" product "solute carrier family 22 member 15 isoform X1" O76082|S22A5_ product "LOW QUALITY PROTEIN: solute carrier family 22 member 10" product "solute carrier family 22 member 10-like" product "LOW QUALITY PROTEIN: solute carrier family 22 member 10" Q2KIV1|S22A9_ Q2KIV1|S22A9_ product "solute carrier family 22 member 9" product "solute carr…	product "uncharacterized protein LOC107132617" product "solute carrier family 22 member 5 isoform a" product "solute carrier family 22 member 13" product "solute carrier family 22 member 1" product "solute carrier family 22 member 1" product "solute carrier family 22 member 2 isoform 1" product "solute carrier family 22 member 15" product "solute carrier family 22 member 4" product "solute carrie…
59		59	cattle|XP_005220702.1 homo|NP_001245177.1 duroc|XP_020922741.1 mouse|NP_001350159.1 homo|NP_874359.2 mouse|NP_001366308.1 duroc|XP_003357517.2 cattle|XP_002686752.2 mouse|NP_001005343.1 homo|NP_001138722.1 cattle|NP_001192768.1 duroc|XP_020931411.1 mouse|XP_006520581.1 cattle|NP_001095612.1 duroc|XP_020947373.1 kenya|evm.model.scaffold3.355 homo|NP_690599.1 warthog|evm.model.scaffold241.15 cattle…	product "transcription factor Sp6" product "LOW QUALITY PROTEIN: transcription factor Sp8" product "transcription factor Sp9" product "transcription factor Sp7" Q02447|SP3_ Q02447|SP3_ product "transcription factor Sp3 isoform X1" product "transcription factor Sp4 isoform X1" Q02446|SP4_ Q02446|SP4_ product "transcription factor Sp5 isoform X1" Q02086|SP2_ product "LOW QUALITY PROTEIN: transcript…	product "transcription factor Sp6" product "transcription factor Sp6" product "transcription factor Sp6" product "transcription factor Sp8 isoform 1" product "transcription factor Sp8 isoform 1" product "transcription factor Sp8" product "transcription factor Sp9" product "transcription factor Sp9" product "transcription factor Sp9" product "transcription factor Sp7 isoform X1" product "transcrip…
60		60	cattle|XP_024848449.1 cattle|XP_024848435.1 cattle|NP_001177353.1 cattle|XP_024847327.1 cattle|XP_015326783.1 cattle|XP_024848441.1 cattle|XP_024848452.1 cattle|NP_001268841.1 kenya|evm.model.scaffold7017.3 cattle|NP_788824.1 duroc|XP_020946547.1 duroc|XP_020936661.1 duroc|XP_020937438.1 duroc|XP_020946904.1 duroc|XP_020937579.1 duroc|XP_013843879.2 cattle|XP_024848448.1 kenya|evm.model.scaffold7…	product "scavenger receptor cysteine-rich type 1 protein M160 isoform X1" product "antigen WC1.1-like" product "antigen WC1.1-like" product "antigen WC1.1-like" product "antigen WC1.1-like" product "LOW QUALITY PROTEIN: antigen WC1.1" P56730|NETR_ product "neurotrypsin" Q2VL90|C163A_ Q2VL90|C163A_ product "scavenger receptor cysteine-rich type 1 protein M130 isoform X1" Q2VL90|C163A_ product "ant…	product "antigen WC1.1-like" product "antigen WC1.1" product "uncharacterized protein LOC514534 precursor" product "uncharacterized protein LOC509416 isoform X1" product "antigen WC1.1 isoform X1" product "LOW QUALITY PROTEIN: antigen WC1.1-like" product "LOW QUALITY PROTEIN: antigen WC1.1-like" product "uncharacterized protein LOC751808 precursor" product "antigen WC1.1 precursor" product "antig…
	61		kenya|evm.model.scaffold6.67 duroc|XP_020935846.1 kenya|evm.model.scaffold144.1 kenya|evm.model.scaffold100.44 kenya|evm.model.scaffold363.7 kenya|evm.model.scaffold100.46 kenya|evm.model.scaffold5.176 warthog|evm.model.scaffold50.105 kenya|evm.model.scaffold26.105 kenya|evm.model.scaffold277.14 kenya|evm.model.scaffold61.197 kenya|evm.model.scaffold3884.1 kenya|evm.model.scaffold25.86 kenya|evm.…	product "LINE-1 type transposase domain-containing protein 1" Q70Z53|F10C1_ Q5E9Z1|RUSD4_ P14921|ETS1_ Q96RQ3|MCCA_ Q9UIK5|TEFF2_ O75326|SEM7A_ O14841|OPLA_ O43541|SMAD6_ Q8IYJ1|CPNE9_	product "LINE-1 type transposase domain-containing protein 1" product "LINE-1 type transposase domain-containing protein 1"
	62		cattle|XP_024832379.1 duroc|XP_020919920.1 homo|NP_001354408.1 mouse|NP_001363968.1 homo|XP_006712019.1 cattle|XP_024855197.1 duroc|XP_020942964.1 mouse|NP_001158141.1 cattle|XP_010814356.2 duroc|XP_013836770.2 mouse|XP_006533615.1 cattle|NP_001137346.1 duroc|XP_020931475.1 homo|NP_061720.2 mouse|NP_001355646.1 mouse|XP_006496242.1 mouse|XP_011236933.1 homo|XP_024306372.1 mouse|NP_034190.3 wartho…	product "dynein heavy chain 14, axonemal" product "dynein heavy chain 6, axonemal isoform X1" product "LOW QUALITY PROTEIN: dynein heavy chain 2, axonemal" product "LOW QUALITY PROTEIN: dynein heavy chain 7, axonemal" Q9C0G6|DYH6_ product "LOW QUALITY PROTEIN: dynein heavy chain 17, axonemal" Q9P2D7|DYH1_ product "dynein heavy chain 1, axonemal isoform X1" product "dynein heavy chain 12, axonemal…	product "dynein heavy chain 14, axonemal" product "dynein heavy chain 14, axonemal isoform 7" product "dynein heavy chain 14, axonemal" product "dynein heavy chain 6, axonemal isoform X1" product "dynein heavy chain 6, axonemal" product "dynein heavy chain 6, axonemal" product "dynein heavy chain 2, axonemal isoform X1" product "dynein heavy chain 2, axonemal isoform X1" product "dynein heavy cha…
		64	warthog|evm.model.scaffold231.26 cattle|NP_001035588.1 duroc|NP_001233171.1 kenya|evm.model.scaffold231.36 duroc|NP_001107175.1 duroc|NP_001107528.1 kenya|evm.model.scaffold231.2 warthog|evm.model.scaffold11876.1 duroc|XP_020953531.1 duroc|XP_020954097.1 mouse|NP_034510.3 cattle|NP_001108327.1 duroc|XP_020953508.1 mouse|NP_001186896.1 homo|NP_001091949.1 kenya|evm.model.scaffold231.37 mouse|XP_00…	product "patr class I histocompatibility antigen, A-126 alpha chain-like precursor" product "MHC class I antigen 8 precursor" product "MHC class I antigen 5 precursor" Q767L8|MDC1_ product "MHC class I antigen 2 isoform X1" product "LOW QUALITY PROTEIN: HLA class I histocompatibility antigen, A-11 alpha chain-like" product "MHC class I antigen 3 isoform X1" product "MHC class I antigen 1 isoform …	product "MHC Class I JSP.1 precursor" product "H-2 class I histocompatibility antigen, D-B alpha chain precursor" product "major histocompatibility complex, class I, A precursor" product "predicted gene 11127 precursor" product "HLA class I histocompatibility antigen, alpha chain F isoform 1 precursor" product "H-2 class I histocompatibility antigen, K-W28 alpha chain isoform X1" product "BOLA cl…
65			homo|NP_001181936.1 kenya|evm.model.scaffold1.378 cattle|NP_001091630.1 mouse|NP_062362.1 warthog|evm.model.scaffold15.6 cattle|NP_001001597.1 duroc|XP_001929518.1 kenya|evm.model.scaffold9.282 homo|NP_005720.1 mouse|NP_598845.1 homo|NP_066953.1 duroc|NP_999518.1 cattle|XP_005205627.1 warthog|evm.model.scaffold119.37 kenya|evm.model.scaffold35.212 mouse|NP_032933.1 mouse|XP_036009546.1 cattle|XP_…	A4FV72|PPIE_ Q0VC00|ABHD3_ product "peptidyl-prolyl cis-trans isomerase F, mitochondrial isoform X1" P30404|PPIF_ product "peptidyl-prolyl cis-trans isomerase A" P62935|PPIA_ P62935|PPIA_ product "peptidyl-prolyl cis-trans isomerase E isoform X1" P48820|RBP2_ product "peptidyl-prolyl cis-trans isomerase B" P80311|PPIB_ product "E3 SUMO-protein ligase RanBP2 isoform X1" P49792|RBP2_ product "pepti…	product "peptidyl-prolyl cis-trans isomerase E isoform 4" product "peptidyl-prolyl cis-trans isomerase E" product "peptidyl-prolyl cis-trans isomerase E" product "peptidyl-prolyl cis-trans isomerase F, mitochondrial precursor" product "peptidyl-prolyl cis-trans isomerase F, mitochondrial precursor" product "peptidyl-prolyl cis-trans isomerase F, mitochondrial precursor" product "peptidyl-prolyl c…
66		66	cattle|NP_001179551.1 duroc|XP_001926652.1 homo|NP_005932.2 mouse|NP_062698.2 kenya|evm.model.scaffold6.236 cattle|XP_024856667.1 duroc|XP_020933352.1 homo|NP_006681.1 mouse|NP_034938.3 warthog|evm.model.scaffold114.77 homo|NP_004986.1 mouse|NP_032634.3 kenya|evm.model.scaffold40.331 cattle|NP_776815.1 warthog|evm.model.scaffold206.11 duroc|XP_020953962.1 duroc|XP_001925199.4 mouse|NP_035976.3 ca…	product "matrix metalloproteinase-16" P51512|MMP16_ product "matrix metalloproteinase-24" Q9Y5R2|MMP24_ Q9XT90|MMP14_ Q9XT90|MMP14_ product "matrix metalloproteinase-14 isoform X1" product "matrix metalloproteinase-17" product "matrix metalloproteinase-15 isoform X1" P51511|MMP15_ product "matrix metalloproteinase-25" Q9NPA2|MMP25_ P51511|MMP15_ product "collagenase 3 isoform X1" O18927|MMP13_ pr…	product "matrix metalloproteinase-16" product "matrix metalloproteinase-16 precursor" product "matrix metalloproteinase-16 preproprotein" product "matrix metalloproteinase-24" product "matrix metalloproteinase-24 preproprotein" product "matrix metalloproteinase-24 preproprotein" product "matrix metalloproteinase-14 preproprotein" product "matrix metalloproteinase-14 preproprotein" product "matrix…
68		68	cattle|NP_001137331.1 duroc|XP_020930709.1 homo|XP_016858726.1 mouse|NP_766443.2 kenya|evm.model.scaffold3.440 homo|NP_065207.2 mouse|NP_001153876.1 cattle|NP_803485.1 duroc|XP_003482105.1 kenya|evm.model.scaffold1.249 warthog|evm.model.scaffold15.108 cattle|XP_024831359.1 homo|XP_016858748.1 warthog|evm.model.scaffold176.26 cattle|XP_015327817.2 kenya|evm.model.scaffold29.78 duroc|XP_020931947.1…	product "polypeptide N-acetylgalactosaminyltransferase 5" Q7Z7M9|GALT5_ product "polypeptide N-acetylgalactosaminyltransferase 1" Q07537|GALT1_ Q07537|GALT1_ Q86SR1|GLT10_ Q86SR1|GLT10_ product "polypeptide N-acetylgalactosaminyltransferase 13 isoform X1" product "polypeptide N-acetylgalactosaminyltransferase 10 isoform X1" product "polypeptide N-acetylgalactosaminyltransferase-like 6 isoform X2"…	product "polypeptide N-acetylgalactosaminyltransferase 5" product "polypeptide N-acetylgalactosaminyltransferase 5 isoform X1" product "polypeptide N-acetylgalactosaminyltransferase 5" product "polypeptide N-acetylgalactosaminyltransferase 1" product "polypeptide N-acetylgalactosaminyltransferase 1" product "polypeptide N-acetylgalactosaminyltransferase 1 precursor" product "polypeptide N-acetylg…
69			cattle|XP_002688373.1 cattle|XP_002688371.2 cattle|XP_002688369.2 cattle|XP_002688375.1 cattle|XP_002688367.1 cattle|NP_001039819.1 cattle|XP_002688378.1 kenya|evm.model.scaffold66.40 duroc|XP_020957063.1 homo|NP_066962.2 duroc|XP_013853463.2 homo|NP_001068.1 duroc|NP_001231053.1 cattle|XP_002688365.1 homo|NP_001067.2 kenya|evm.model.scaffold66.36 duroc|XP_003357000.2 warthog|evm.model.scaffold23…	product "LOW QUALITY PROTEIN: UDP-glucuronosyltransferase 2B31-like" product "LOW QUALITY PROTEIN: UDP-glucuronosyltransferase 2B31" product "UDP-glucuronosyltransferase 2B31 precursor" product "LOW QUALITY PROTEIN: UDP-glucuronosyltransferase 2B31" product "UDP-glucuronosyltransferase 2B18-like isoform X1" product "UDP-glucuronosyltransferase 2A3 isoform X1" product "UDP-glucuronosyltransferase …	product "UDP-glucuronosyltransferase 2B4 isoform X1" product "UDP-glucuronosyltransferase 2B4" product "UDP-glucuronosyltransferase 2B17 isoform X1" product "UDP-glucuronosyltransferase 2B4" product "UDP-glucuronosyltransferase 2B4" product "UDP glucuronosyltransferase 2 family, polypeptide B10 precursor" product "UDP-glucuronosyltransferase 2B4 isoform X1" product "UDP-glucuronosyltransferase 2B…
71		71	cattle|XP_024838605.1 mouse|NP_631881.1 homo|NP_001372612.1 kenya|evm.model.scaffold41.176 duroc|XP_020924298.1 warthog|evm.model.scaffold137.49 mouse|NP_035861.2 duroc|XP_003359903.1 duroc|XP_005672682.1 kenya|evm.model.scaffold29.18 mouse|NP_001035782.1 mouse|NP_083154.1 cattle|XP_024837319.1 homo|NP_001003841.1 homo|NP_872438.2 mouse|XP_006501469.1 homo|XP_006710706.1 cattle|XP_024841025.1 dur…	Q9NP91|S6A20_ product "sodium- and chloride-dependent transporter XTRP3 isoform X1" Q9NP91|S6A20_ product "sodium-dependent neutral amino acid transporter B(0)AT1" product "sodium-dependent neutral amino acid transporter B(0)AT3 isoform X1" Q61937|NPM_ product "sodium-dependent neutral amino acid transporter SLC6A17" product "sodium-dependent neutral amino acid transporter B(0)AT2" product "LOW Q…	product "sodium- and chloride-dependent transporter XTRP3 isoform X1" product "sodium- and chloride-dependent transporter XTRP3A" product "sodium- and chloride-dependent transporter XTRP3 isoform 3" product "sodium- and chloride-dependent transporter XTRP3B" product "sodium-dependent neutral amino acid transporter B(0)AT3 isoform 1" product "sodium-dependent neutral amino acid transporter B(0)AT1…
72		72	cattle|NP_001073092.1 duroc|XP_020935788.1 mouse|NP_001292869.1 homo|NP_620689.1 cattle|XP_024844383.1 homo|NP_001073930.1 mouse|NP_001152992.1 mouse|NP_038861.2 cattle|XP_024840855.1 homo|NP_038463.2 cattle|NP_001193747.1 homo|NP_852124.1 duroc|XP_003121760.3 duroc|XP_020931018.1 homo|NP_001306003.2 duroc|XP_020951117.1 cattle|XP_015316176.1 mouse|XP_006538692.1 mouse|NP_038730.1 homo|NP_002575.…	product "homeobox protein ARX" product "LOW QUALITY PROTEIN: retinal homeobox protein Rx" product "paired box protein Pax-3 isoform X3" product "paired box protein Pax-7 isoform X1" product "LOW QUALITY PROTEIN: homeobox protein unc-4 homolog" product "retina and anterior neural fold homeobox protein 2" product "dorsal root ganglia homeobox protein" product "homeobox protein goosecoid" product "h…	product "homeobox protein ESX1" product "homeobox protein ARX" product "homeobox protein ARX" product "homeobox protein ARX" product "homeobox protein unc-4 homolog" product "paired box protein Pax-3 isoform b" product "retinal homeobox protein Rx" product "homeobox protein unc-4 homolog isoform X1" product "retinal homeobox protein Rx" product "paired box protein Pax-3" product "paired box prote…
73		73	cattle|XP_010819801.1 duroc|XP_013841960.1 homo|NP_061028.3 mouse|NP_065234.1 mouse|NP_001334243.1 homo|NP_001358656.1 duroc|XP_020932744.1 duroc|XP_003356958.4 cattle|NP_776969.1 mouse|NP_032097.1 homo|NP_000805.1 homo|NP_000803.2 cattle|NP_001092850.1 duroc|XP_020954272.1 mouse|NP_032095.1 cattle|NP_001179689.2 warthog|evm.model.scaffold118.114 cattle|XP_024845204.1 mouse|NP_001074659.1 cattle|…	product "gamma-aminobutyric acid receptor subunit theta" product "gamma-aminobutyric acid receptor subunit beta-2 isoform X1" product "gamma-aminobutyric acid receptor subunit beta-1" product "gamma-aminobutyric acid receptor subunit beta-3 isoform X2" P28472|GBRB3_ product "gamma-aminobutyric acid receptor subunit rho-3" product "LOW QUALITY PROTEIN: gamma-aminobutyric acid receptor subunit rho-…	product "gamma-aminobutyric acid receptor subunit theta isoform X1" product "gamma-aminobutyric acid receptor subunit theta precursor" product "gamma-aminobutyric acid receptor subunit theta isoform b precursor" product "gamma-aminobutyric acid receptor subunit beta-2 isoform 1 precursor" product "gamma-aminobutyric acid receptor subunit beta-2 isoform 1 precursor" product "gamma-aminobutyric aci…
74		74	cattle|XP_002687168.2 duroc|XP_003134636.1 mouse|NP_996911.1 homo|NP_795364.2 duroc|XP_003134637.1 homo|NP_803186.1 cattle|XP_015326270.1 mouse|NP_954610.1 cattle|XP_010803015.1 duroc|XP_020934503.1 mouse|NP_954609.1 homo|NP_076408.1 homo|NP_058641.1 cattle|NP_001040093.1 mouse|NP_996905.1 mouse|NP_001001452.1 mouse|NP_954607.1 cattle|XP_002687163.3 cattle|XP_015326742.1 cattle|XP_024848678.1 dur…	product "taste receptor type 2 member 41" product "taste receptor type 2 member 60" product "taste receptor type 2 member 16" product "taste receptor type 2 member 3" product "taste receptor type 2 member 1" product "taste receptor type 2 member 9" product "LOW QUALITY PROTEIN: taste receptor type 2 member 8" product "taste receptor type 2 member 7" product "taste receptor type 2 member 20-like" …	product "taste receptor type 2 member 41" product "taste receptor type 2 member 41" product "taste receptor type 2 member 41" product "taste receptor type 2 member 60" product "taste receptor type 2 member 60" product "taste receptor type 2 member 135" product "LOW QUALITY PROTEIN: taste receptor type 2 member 134-like" product "taste receptor type 2 member 134 precursor" product "taste receptor …
	75	75	cattle|XP_024852435.1 duroc|NP_001182269.1 kenya|evm.model.scaffold5.391 homo|NP_065822.2 mouse|XP_006512697.1 warthog|evm.model.scaffold14.64 kenya|evm.model.scaffold14604.1 kenya|evm.model.scaffold14603.1 homo|XP_016884680.1 mouse|XP_036017951.1 cattle|XP_024843658.1 duroc|XP_013841609.1 kenya|evm.model.scaffold8762.22 warthog|evm.model.scaffold14846.8 mouse|NP_032421.2 warthog|evm.model.scaffo…	product "E3 ubiquitin-protein ligase HACE1" F1N6G5|HACE1_ F1N6G5|HACE1_ Q8C863|ITCH_ product "E3 ubiquitin-protein ligase HUWE1 isoform X1" Q7Z6Z7|HUWE1_ Q7Z6Z7|HUWE1_ Q96J02|ITCH_ Q9CUN6|SMUF1_ Q96PU5|NED4L_ Q9DBH0|WWP2_ product "E3 ubiquitin-protein ligase SMURF1 isoform X1" product "E3 ubiquitin-protein ligase NEDD4-like isoform X1" product "NEDD4-like E3 ubiquitin-protein ligase WWP2 isoform …	product "E3 ubiquitin-protein ligase HACE1 isoform X1" product "E3 ubiquitin-protein ligase HACE1 isoform a" product "E3 ubiquitin-protein ligase HACE1 isoform X1" product "E3 ubiquitin-protein ligase HUWE1 isoform X1" product "E3 ubiquitin-protein ligase HUWE1 isoform X1" product "E3 ubiquitin-protein ligase HUWE1 isoform X1" product "E3 ubiquitin-protein ligase Itchy" product "E3 ubiquitin-prot…
76		76	cattle|XP_005213566.1 kenya|evm.model.scaffold67.82 homo|NP_001994.2 duroc|NP_999033.1 kenya|evm.model.scaffold67.83 duroc|XP_020938521.1 homo|NP_004099.2 mouse|NP_032021.1 mouse|XP_006497739.1 homo|NP_003656.2 homo|NP_116232.3 mouse|NP_849218.2 duroc|XP_003122287.1 cattle|XP_010808818.2 cattle|NP_001073686.1 duroc|XP_020923614.1 kenya|evm.model.scaffold273.43 homo|NP_001185624.1 mouse|NP_0013344…	Q29042|FCN1_ product "ficolin-2 precursor" Q29041|FCN2_ product "ficolin-1 isoform X1" product "fibrinogen C domain-containing protein 1" product "microfibril-associated glycoprotein 4" P55083|MFAP4_ product "fibrinogen-like protein 1" Q3SZZ7|FGL1_ product "angiopoietin-related protein 7 precursor" product "angiopoietin-related protein 2 precursor" Q9UKU9|ANGL2_ Q9UKU9|ANGL2_ Q3SZZ7|FGL1_ Q14686|…	product "ficolin-2 isoform X1" product "ficolin-1 precursor" product "ficolin-2 isoform a precursor" product "ficolin-1 precursor" product "ficolin-2 isoform X1" product "ficolin-3 isoform 1 precursor" product "fibrinogen C domain-containing protein 1" product "fibrinogen C domain-containing protein 1" product "fibrinogen C domain-containing protein 1" product "microfibril-associated glycoprotein…
77			duroc|XP_005660266.1 cattle|XP_024851966.1 mouse|XP_017176112.1 cattle|XP_024855850.1 homo|NP_057613.4 duroc|XP_020921150.1 cattle|XP_024855586.1 duroc|XP_020956818.1 duroc|XP_020921134.1 kenya|evm.model.scaffold30.236 mouse|NP_080370.2 homo|XP_011511917.1 mouse|NP_083846.2 mouse|NP_056618.1 homo|NP_055431.1 cattle|XP_024848805.1 homo|XP_006722718.1 duroc|XP_020925524.1 homo|XP_005268356.1 wartho…	product "phospholipid-transporting ATPase FetA-like" product "phospholipid-transporting ATPase IB" product "LOW QUALITY PROTEIN: phospholipid-transporting ATPase IA" product "phospholipid-transporting ATPase IB isoform X1" Q9Y2Q0|AT8A1_ product "probable phospholipid-transporting ATPase IF isoform X1" Q9Y2G3|AT11B_ Q9Y2G3|AT11B_ Q9P241|AT10D_ P98198|AT8B2_ product "probable phospholipid-transport…	product "phospholipid-transporting ATPase FetA isoform X1" product "phospholipid-transporting ATPase IA isoform X1" product "phospholipid-transporting ATPase IB-like" product "phospholipid-transporting ATPase IB isoform 1" product "phospholipid-transporting ATPase IB isoform X1" product "phospholipid-transporting ATPase IK" product "phospholipid-transporting ATPase IA isoform X1" product "probabl…
78		78	cattle|XP_005211829.1 duroc|XP_001928527.1 homo|NP_776175.2 mouse|NP_780694.3 duroc|XP_003121779.3 cattle|XP_002690569.2 mouse|XP_006511369.1 homo|XP_016877937.1 duroc|XP_013848752.2 homo|NP_004875.2 cattle|XP_010807351.1 mouse|NP_001344186.1 kenya|evm.model.scaffold31.113 warthog|evm.model.scaffold156.36 kenya|evm.model.scaffold40.198 duroc|XP_020954741.1 homo|NP_005206.2 homo|XP_011519930.1 mou…	product "protogenin isoform X1" product "immunoglobulin superfamily DCC subclass member 4 isoform X1" product "immunoglobulin superfamily DCC subclass member 3 isoform X1" Q8TDY8|IGDC4_ Q8TDY8|IGDC4_ P97798|NEO1_ product "neogenin isoform X1" product "netrin receptor DCC isoform X1" Q92859|NEO1_ product "contactin-5" product "LOW QUALITY PROTEIN: contactin-4" product "LOW QUALITY PROTEIN: contact…	product "protogenin" product "protogenin precursor" product "protogenin precursor" product "immunoglobulin superfamily DCC subclass member 4 isoform X1" product "immunoglobulin superfamily DCC subclass member 4 isoform X1" product "immunoglobulin superfamily DCC subclass member 4 isoform X1" product "immunoglobulin superfamily DCC subclass member 3 precursor" product "immunoglobulin superfamily D…
81			duroc|NP_001116619.1 kenya|evm.model.scaffold231.87 mouse|XP_006523861.1 cattle|XP_024839432.1 homo|NP_004548.3 warthog|evm.model.scaffold231.62 mouse|NP_032740.3 cattle|XP_024855410.1 duroc|XP_020936696.1 homo|NP_060087.3 kenya|evm.model.scaffold67.58 warthog|evm.model.scaffold474.1 homo|NP_000426.2 duroc|XP_020946348.1 cattle|XP_003586294.1 duroc|XP_020939290.1 kenya|evm.model.scaffold458.4 mou…	product "neurogenic locus notch homolog protein 4 precursor" Q99466|NOTC4_ Q99466|NOTC4_ product "neurogenic locus notch homolog protein 1" P46531|NOTC1_ Q04721|NOTC2_ product "neurogenic locus notch homolog protein 2 isoform X1" product "neurogenic locus notch homolog protein 3" Q9UM47|NOTC3_ Q5RFT9|NOL4L_ product "protein jagged-1 isoform X1" P78504|JAG1_ product "protein jagged-2 isoform X1" Q…	product "neurogenic locus notch homolog protein 4 isoform X1" product "neurogenic locus notch homolog protein 4 isoform X1" product "neurogenic locus notch homolog protein 4 preproprotein" product "neurogenic locus notch homolog protein 1 precursor" product "neurogenic locus notch homolog protein 1 isoform X1" product "neurogenic locus notch homolog protein 1 preproprotein" product "neurogenic lo…
82		82	cattle|XP_024844485.1 mouse|NP_598730.1 homo|NP_997235.3 cattle|NP_001029545.1 homo|NP_000769.2 mouse|NP_001093653.1 duroc|XP_020952363.1 duroc|XP_020931244.1 kenya|evm.model.scaffold63.53 mouse|NP_034141.3 mouse|NP_964002.2 mouse|NP_001093651.1 cattle|XP_024845916.1 cattle|NP_001071376.1 warthog|evm.model.scaffold15391.2 duroc|XP_003127953.1 duroc|XP_020955349.1 duroc|NP_999589.1 cattle|NP_00107…	product "cytochrome P450 4A24-like" product "cytochrome P450 4V2 isoform X1" Q9NXV6|CARF_ product "taurochenodeoxycholic 6 alpha-hydroxylase isoform X1" product "cholesterol 24-hydroxylase" product "cytochrome P450 4A24" product "taurochenodeoxycholic 6 alpha-hydroxylase" Q8SPK1|CP4AO_ product "cytochrome P450 4A24-like isoform X1" product "cytochrome P450 4A24 isoform X1" product "docosahexaenoi…	product "cytochrome P450, family 4, subfamily A, polypeptide 22 isoform X1" product "cytochrome P450 4V2" product "cytochrome P450 4V2" product "cytochrome P450 4V2" product "cytochrome P450 4A11 isoform 1" product "cytochrome P450, family 4, subfamily a, polypeptide 29" product "cytochrome P450 4A10" product "cytochrome P450, family 4, subfamily a, polypeptide 31 isoform 1" product "cytochrome P…
83		83	cattle|XP_024850224.1 homo|NP_065168.2 mouse|XP_036012142.1 duroc|XP_005661200.1 homo|XP_024306293.1 duroc|NP_001090988.1 kenya|evm.model.scaffold148.23 warthog|evm.model.scaffold190.21 mouse|NP_001345969.1 cattle|NP_001039541.1 duroc|XP_020921666.1 cattle|NP_001159768.1 mouse|NP_032149.1 homo|NP_005258.2 homo|NP_068773.2 cattle|NP_001071490.1 mouse|XP_011243261.1 duroc|XP_001928335.1 warthog|evm…	product "gap junction gamma-2 protein isoform X1" product "gap junction gamma-1 protein" A4GVD1|CXG1_ A4GVD1|CXG1_ product "gap junction alpha-3 protein" product "gap junction alpha-5 protein" P33725|CXA5_ P33725|CXA5_ product "gap junction alpha-8 protein" product "gap junction alpha-4 protein" A4IFL1|CXA4_ product "gap junction alpha-10 protein" product "gap junction alpha-9 protein" product "g…	product "gap junction gamma-2 protein isoform X1" product "gap junction gamma-2 protein" product "gap junction gamma-2 protein isoform X1" product "gap junction gamma-1 protein isoform X1" product "gap junction gamma-1 protein" product "gap junction gamma-1 protein" product "gap junction alpha-3 protein precursor" product "gap junction alpha-8 protein" product "gap junction alpha-8 protein" produ…
84		84	cattle|XP_024836057.1 duroc|NP_001233177.1 homo|NP_005985.3 mouse|NP_033350.2 kenya|evm.model.scaffold7254.1 kenya|evm.model.scaffold26.274 mouse|NP_035665.2 homo|NP_057653.3 cattle|XP_024833523.1 duroc|XP_001928037.1 warthog|evm.model.scaffold13752.1 duroc|XP_003134842.1 cattle|NP_001179166.1 warthog|evm.model.scaffold39.167 kenya|evm.model.scaffold35.83 homo|NP_001071121.1 mouse|NP_919239.1 dur…	product "T-box transcription factor TBX2" Q13207|TBX2_ O15119|TBX3_ product "T-box transcription factor TBX3 isoform X1" product "T-box transcription factor TBX20 isoform X1" Q9UMR3|TBX20_ Q9UMR3|TBX20_ product "T-box transcription factor TBX4" Q861Q9|TBX4_ Q99593|TBX5_ product "T-box transcription factor TBX5 isoform X1" O43435|TBX1_ product "T-box transcription factor TBX6 isoform X1" product "…	product "T-box transcription factor TBX2 isoform X1" product "T-box transcription factor TBX2" product "T-box transcription factor TBX2" product "T-box transcription factor TBX3 isoform 1" product "T-box transcription factor TBX3 isoform 2" product "T-box transcription factor TBX3 isoform X1" product "T-box transcription factor TBX20" product "T-box transcription factor TBX20 isoform 1" product "…
85		85	cattle|XP_002693039.2 homo|NP_001094859.1 duroc|XP_005674520.2 mouse|NP_001371194.1 homo|NP_001172078.1 homo|NP_001104789.1 cattle|XP_024842233.1 duroc|XP_013839471.1 mouse|NP_001104788.1 duroc|NP_001153557.1 mouse|NP_083659.1 cattle|XP_024842107.1 homo|NP_955360.1 warthog|evm.model.scaffold73.47 kenya|evm.model.scaffold2.278 duroc|NP_001231468.1 cattle|NP_001001854.1 homo|NP_066924.1 homo|NP_067…	product "putative claudin-25" product "putative claudin-24" product "claudin-22" Q6L708|CLD1_ Q6L708|CLD1_ product "claudin-1" Q95KM5|CLD3_ product "claudin-6" product "claudin-7 precursor" Q3B7N4|CLD7_ product "claudin-9" product "claudin-19" Q8N6F1|CLD19_ product "claudin-8" Q9Z260|CLD8_ product "claudin-2" Q95KM6|CLD2_ Q95KM6|CLD2_ product "claudin-5" product "claudin-15" product "claudin-17" …	product "putative claudin-25" product "putative claudin-25" product "claudin 25" product "putative claudin-24" product "claudin-22" product "putative claudin-24" product "putative claudin-24" product "claudin-22" product "claudin-22" product "claudin-8" product "claudin-1" product "claudin-1" product "claudin-6 precursor" product "claudin-7 precursor" product "claudin-6 precursor" product "claudi…
86			homo|NP_001275914.1 mouse|NP_671751.2 mouse|XP_006533522.1 duroc|XP_020923750.1 kenya|evm.model.scaffold53.250 homo|NP_525023.2 warthog|evm.model.scaffold117.38 mouse|NP_671753.2 kenya|evm.model.scaffold53.248 duroc|XP_020923741.1 warthog|evm.model.scaffold117.41 mouse|XP_006533124.3 cattle|XP_024835484.1 mouse|NP_839990.2 homo|NP_001364250.1 cattle|XP_002696270.4 warthog|evm.model.scaffold117.39…	product "ATP-binding cassette sub-family A member 8 isoform X1" O94911|ABCA8_ product "ATP-binding cassette sub-family A member 6 isoform X1" Q8IUA7|ABCA9_ product "ATP-binding cassette sub-family A member 9 isoform X1" Q8IUA7|ABCA9_ product "ATP-binding cassette sub-family A member 3-like" product "ATP-binding cassette sub-family A member 5 isoform X1" Q8WWZ7|ABCA5_ Q8WWZ7|ABCA5_ Q9BZC7|ABCA2_ p…	product "ABC-type organic anion transporter ABCA8 isoform 1" product "ATP-binding cassette sub-family A member 6 isoform 1" product "ATP-binding cassette sub-family A member 8-B isoform X1" product "ATP-binding cassette sub-family A member 6" product "ATP-binding cassette sub-family A member 9" product "ATP-binding cassette sub-family A member 8-A isoform X1" product "ATP-binding cassette sub-fam…
87		87	cattle|XP_024848596.1 duroc|XP_020947044.1 homo|XP_011528668.1 mouse|NP_001157106.1 kenya|evm.model.scaffold68.197 duroc|XP_003132444.1 mouse|NP_033553.2 homo|NP_004616.2 cattle|NP_001179717.1 mouse|NP_033546.2 cattle|NP_001092833.1 duroc|XP_003125897.1 homo|NP_078613.1 kenya|evm.model.scaffold71.118 mouse|NP_033549.1 duroc|XP_020948157.1 homo|XP_024304971.1 cattle|XP_024838518.1 mouse|XP_0360219…	product "protein Wnt-7b isoform X2" P56706|WNT7B_ product "protein Wnt-7a" product "protein Wnt-2b isoform X1" Q5NVK2|WNT5B_ product "LOW QUALITY PROTEIN: protein Wnt-5b" Q27Q52|WNT5A_ product "protein Wnt-5a isoform X1" product "protein Wnt-2" Q2IBB5|WNT2_ product "protein Wnt-16" product "proto-oncogene Wnt-3 isoform X1" product "protein Wnt-3a isoform X1" P27467|WNT3A_ P27467|WNT3A_ product "p…	product "protein Wnt-7b isoform X1" product "protein Wnt-7b isoform X1" product "protein Wnt-7b isoform 2" product "protein Wnt-7a isoform 1 precursor" product "protein Wnt-7a precursor" product "protein Wnt-7a" product "protein Wnt-2b" product "protein Wnt-2b" product "protein Wnt-2b isoform WNT-2B2" product "protein Wnt-4 precursor" product "protein Wnt-5b isoform X1" product "protein Wnt-4 iso…
89		89	cattle|XP_024857110.1 cattle|XP_024844877.1 cattle|XP_024857128.1 cattle|XP_024844885.1 cattle|XP_024857104.1 cattle|XP_024857131.1 homo|XP_024302914.1 homo|NP_001340361.1 duroc|XP_020933862.1 homo|NP_001264232.1 homo|NP_001264233.1 duroc|XP_020934606.1 duroc|XP_020933908.1 mouse|XP_011240461.1 homo|XP_006724963.1 homo|NP_001005356.1 homo|NP_997238.2 mouse|XP_006497644.1 homo|NP_062618.2 mouse|XP…	product "putative ankyrin repeat domain-containing protein 19" product "LOW QUALITY PROTEIN: ankyrin repeat domain-containing protein 7" product "LOW QUALITY PROTEIN: ankyrin repeat domain-containing protein 26-like" product "ankyrin repeat domain-containing protein 26 isoform X1" product "ankyrin repeat domain-containing protein 26-like" product "ankyrin repeat domain-containing protein 26-like"…	product "LOW QUALITY PROTEIN: putative ankyrin repeat domain-containing protein 19" product "ankyrin repeat domain-containing protein 26 isoform X1" product "LOW QUALITY PROTEIN: ankyrin repeat domain-containing protein 26-like" product "ankyrin repeat domain-containing protein 26" product "ankyrin repeat domain-containing protein 26-like isoform X1" product "ankyrin repeat domain-containing prot…
90		90	cattle|XP_024845915.1 homo|NP_004463.1 duroc|XP_020940098.1 cattle|XP_024837200.1 homo|NP_004465.3 duroc|XP_020952340.1 mouse|NP_032619.1 mouse|NP_032268.2 homo|NP_997188.2 mouse|NP_034555.3 duroc|XP_020952201.1 cattle|XP_005204584.1 homo|NP_036315.1 duroc|XP_020931127.1 mouse|NP_032048.1 cattle|XP_003586437.3 homo|NP_036316.1 homo|NP_001078945.1 homo|NP_954586.4 homo|NP_954714.2 homo|NP_00111980…	product "forkhead box protein D1" product "forkhead box protein D2" product "forkhead box protein D3 isoform X1" product "forkhead box protein D4-like 1" product "forkhead box protein B1" product "forkhead box protein C2" Q99958|FOXC2_ P55317|FOXA1_ product "hepatocyte nuclear factor 3-beta isoform X1" product "hepatocyte nuclear factor 3-alpha" Q9Y261|FOXA2_ Q9Y261|FOXA2_ P55317|FOXA1_ product "…	product "forkhead box protein D2" product "forkhead box protein D1" product "forkhead box protein D1" product "forkhead box protein D2" product "forkhead box protein D2" product "forkhead box protein D1" product "forkhead box protein D4" product "forkhead box protein D3" product "forkhead box protein D3" product "forkhead box protein D3" product "forkhead box protein D4" product "forkhead box pro…
91		91	homo|NP_005176.1 warthog|evm.model.scaffold18.39 mouse|NP_031615.1 mouse|NP_031616.1 homo|NP_001316851.1 duroc|XP_003125211.1 duroc|NP_001231139.1 duroc|NP_001231138.1 cattle|NP_001039714.1 cattle|NP_001229516.1 warthog|evm.model.scaffold82.34 kenya|evm.model.scaffold4.257 kenya|evm.model.scaffold36.36 mouse|NP_001300863.1 homo|NP_001350599.1 cattle|XP_024853610.1 cattle|NP_001159980.1 mouse|NP_0…	P0DP23|CALM1_ product "calmodulin" product "calmodulin" product "calmodulin" P0DP23|CALM1_ P0DP23|CALM1_ P0DP23|CALM1_ P0DP23|CALM1_ product "calcium-binding protein 5" product "calcium-binding protein 1 isoform X1" product "calcium-binding protein 2" product "calcium-binding protein 4 isoform X1" product "calmodulin-like protein 5" P0DP23|CALM1_ product "centrin-1" product "centrin-2" Q9R1K9|CET…	product "calmodulin-like protein 3" product "calmodulin-2 isoform 1" product "calmodulin-3" product "calmodulin-3 isoform 1" product "calmodulin" product "calmodulin" product "calmodulin-1 isoform 1" product "calmodulin-1 isoform 1" product "calmodulin-1 isoform X1" product "calmodulin" product "calmodulin-like protein 3" product "calcium-binding protein 5" product "calcium-binding protein 5 isof…
93			mouse|XP_006520808.2 duroc|XP_020944233.1 cattle|NP_001029432.1 homo|NP_001352334.1 mouse|NP_001157228.1 mouse|NP_001258974.1 mouse|NP_937814.1 mouse|NP_663578.1 mouse|NP_932116.2 mouse|NP_598721.1 mouse|NP_001073334.2 duroc|XP_020952757.1 cattle|NP_001179288.1 homo|NP_001177087.1 mouse|NP_598421.1 mouse|NP_001368779.1 duroc|NP_001302695.1 duroc|XP_020949216.1 duroc|NP_001230554.1 kenya|evm.model…	product "thyroglobulin isoform X1" product "LOW QUALITY PROTEIN: carboxylesterase 5A" product "liver carboxylesterase precursor" product "liver carboxylesterase isoform X1" product "carboxylesterase 3 precursor" Q29550|EST1_ Q9BTX3|TM208_ product "LOW QUALITY PROTEIN: neuroligin-4, X-linked isoform X1" product "neuroligin-4, X-linked isoform X1" P23795|ACES_ P32749|CHLE_ product "acetylcholineste…	product "thyroglobulin isoform X1" product "cocaine esterase precursor" product "cocaine esterase isoform 1 precursor" product "pyrethroid hydrolase Ces2e precursor" product "cocaine esterase precursor" product "carboxyesterase 2B precursor" product "acylcarnitine hydrolase precursor" product "carboxylesterase 2-like precursor" product "pyrethroid hydrolase Ces2a isoform 1 precursor" product "car…
95		95	homo|XP_016878519.1 warthog|evm.model.scaffold128.50 cattle|XP_002697992.1 duroc|XP_020943747.1 kenya|evm.model.scaffold65.225 mouse|XP_011244204.1 cattle|NP_001095689.1 homo|NP_703148.4 duroc|NP_001243699.1 mouse|NP_001004194.2 kenya|evm.model.scaffold132.1 warthog|evm.model.scaffold131.3 cattle|XP_024834033.1 duroc|XP_013854261.1 homo|NP_789790.2 mouse|NP_918947.2 mouse|NP_001041684.1 homo|NP_6…	product "protein NLRC3 isoform X1" product "NACHT, LRR and PYD domains-containing protein 3" Q08477|CP4F3_ A6QLE5|NLRP3_ product "NACHT, LRR and PYD domains-containing protein 9 isoform X1" product "NACHT, LRR and PYD domains-containing protein 4" product "NACHT, LRR and PYD domains-containing protein 11 isoform X1" product "NACHT, LRR and PYD domains-containing protein 12 isoform X1" product "NA…	product "NLR family CARD domain-containing protein 3 isoform X1" product "NLR family CARD domain-containing protein 3 isoform X1" product "protein NLRC3 isoform X1" product "NACHT, LRR and PYD domains-containing protein 3" product "NACHT, LRR and PYD domains-containing protein 5" product "NACHT, LRR and PYD domains-containing protein 4E" product "NACHT, LRR and PYD domains-containing protein 9 is…
		97	cattle|XP_010810563.2 cattle|XP_002692874.1 cattle|NP_001068934.1 homo|NP_001158302.1 warthog|evm.model.scaffold54.7 duroc|XP_001924218.1 mouse|XP_011246439.1 mouse|NP_078771.1 cattle|XP_002692875.1 homo|NP_940986.1 duroc|XP_001924497.3 kenya|evm.model.scaffold6.224 cattle|NP_848667.1 homo|NP_000058.1 mouse|NP_033931.4 duroc|XP_001927840.1 kenya|evm.model.scaffold6.226 duroc|NP_001008688.1 kenya|…	Q1LZA1|CAH1_ product "carbonic anhydrase 1" product "carbonic anhydrase 13 isoform X1" Q8N1Q1|CAH13_ product "carbonic anhydrase 2" P00918|CAH2_ product "carbonic anhydrase 3" Q5S1S4|CAH3_ Q8IWU6|SULF1_ product "carbonic anhydrase 5B, mitochondrial" product "carbonic anhydrase 7 isoform X1" Q32L50|SBSPO_ product "carbonic anhydrase 5A, mitochondrial isoform X1" product "carbonic anhydrase-related…	product "carbonic anhydrase 1-like" product "carbonic anhydrase 1" product "carbonic anhydrase 1" product "carbonic anhydrase 1 isoform a" product "carbonic anhydrase 1 isoform X1" product "carbonic anhydrase 13" product "carbonic anhydrase 13 isoform X1" product "carbonic anhydrase 13" product "carbonic anhydrase 2" product "carbonic anhydrase 2 isoform 1" product "carbonic anhydrase 2" product …
98		98	cattle|NP_001029392.1 duroc|NP_001243703.1 mouse|NP_067418.1 homo|NP_002977.1 warthog|evm.model.scaffold448.4 cattle|NP_776432.1 cattle|NP_001068615.1 duroc|NP_998944.1 duroc|NP_001009579.1 duroc|NP_001157987.1 homo|NP_005614.2 duroc|XP_003131759.3 kenya|evm.model.scaffold56.174 kenya|evm.model.scaffold56.175 cattle|NP_991342.1 homo|NP_005399.1 mouse|NP_035460.1 warthog|evm.model.scaffold448.5 ca…	product "eotaxin precursor" product "C-C motif chemokine 4 precursor" product "C-C motif chemokine 3-like 1 precursor" product "C-C motif chemokine 8 precursor" product "C-C motif chemokine 3" P42831|CCL2_ product "C-C motif chemokine 2 precursor" product "C-C motif chemokine 5 precursor" P70169|DOC2B_ product "C-C motif chemokine 14 precursor" product "chemokine ligand 26-like protein precursor"…	product "regakine-1 precursor" product "C-C motif chemokine 8 precursor" product "eotaxin precursor" product "C-C motif chemokine 8 precursor" product "C-C motif chemokine 4 precursor" product "C-C motif chemokine 8 precursor" product "eotaxin precursor" product "C-C motif chemokine 13 precursor" product "eotaxin precursor" product "C-C motif chemokine 3" product "C-C motif chemokine 2 precursor"…
100		100	cattle|XP_005227352.1 kenya|evm.model.scaffold6049.1 duroc|NP_001032810.1 homo|NP_001900.1 mouse|NP_034113.1 cattle|XP_024834517.1 duroc|XP_005664835.1 kenya|evm.model.scaffold124.29 homo|NP_004842.1 mouse|NP_032463.1 homo|XP_011507546.1 mouse|NP_112469.1 duroc|NP_999038.2 mouse|NP_031825.2 duroc|XP_003128442.1 kenya|evm.model.scaffold50.170 duroc|XP_020938614.1 duroc|NP_001001536.2 mouse|NP_0802…	Q4LAL9|CATD_ product "cathepsin D precursor" product "napsin-A" O96013|PAK4_ product "pepsin A preproprotein" product "gastricsin isoform X1" Q9GMY3|PEPC_ product "pregnancy-associated glycoprotein 2-like" product "pregnancy-associated glycoprotein 2 precursor" product "LOW QUALITY PROTEIN: pregnancy-associated glycoprotein-like" product "LOW QUALITY PROTEIN: pregnancy-associated glycoprotein 2" …	product "cathepsin D isoform X1" product "cathepsin D preproprotein" product "cathepsin D precursor" product "napsin-A isoform X1" product "napsin-A preproprotein" product "napsin-A precursor" product "cathepsin E isoform X1" product "renin-1 precursor" product "cathepsin E preproprotein" product "gastricsin precursor" product "gastricsin isoform 1 preproprotein" product "pregnancy-associated gly…
101		101	cattle|NP_001075195.1 kenya|evm.model.scaffold124.105 duroc|NP_001230626.1 homo|NP_814444.1 mouse|NP_001347713.1 duroc|NP_001032227.1 kenya|evm.model.scaffold124.116 warthog|evm.model.scaffold18.68 cattle|XP_002695235.1 mouse|NP_001104766.1 homo|NP_003158.2 cattle|XP_015313658.1 mouse|NP_001095056.2 mouse|NP_001171909.1 mouse|NP_001074794.1 mouse|NP_001095004.1 mouse|NP_001171910.2 mouse|XP_00654…	O00204|ST2B1_ product "sulfotransferase family cytosolic 2B member 1" product "bile salt sulfotransferase" P50225|ST1A1_ P50225|ST1A1_ product "sulfotransferase 1 family member D1" Q3T0Y3|ST1B1_ product "sulfotransferase family cytosolic 1B member 1" product "sulfotransferase 1A3" product "amine sulfotransferase-like isoform X1" product "estrogen sulfotransferase isoform X1" P19217|ST1E1_ P19217|…	product "sulfotransferase family cytosolic 2B member 1" product "sulfotransferase 2B1 isoform b" product "sulfotransferase 2B1 isoform 2" product "bile salt sulfotransferase isoform X1" product "bile salt sulfotransferase 1" product "sulfotransferase 2A1" product "bile-salt sulfotransferase 2A1 isoform X1" product "sulfotransferase family 2A member 1 family member" product "sulfotransferase famil…
102		102	warthog|evm.model.scaffold42.50 kenya|evm.model.scaffold7.87 duroc|XP_020949746.1 cattle|XP_005211741.1 homo|NP_006528.2 mouse|XP_006511173.1 mouse|NP_083439.2 cattle|NP_001073699.2 duroc|XP_001927691.1 mouse|NP_001131019.1 homo|NP_958443.1 duroc|XP_003135158.1 duroc|XP_020923704.1 kenya|evm.model.scaffold273.92 mouse|NP_001001559.2 mouse|NP_062334.2 mouse|NP_001004143.2 homo|NP_056091.1 homo|NP_…	Q9Y6I4|UBP3_ Q9Y6I4|UBP3_ product "ubiquitin carboxyl-terminal hydrolase 3 isoform X1" product "inactive ubiquitin carboxyl-terminal hydrolase 50" product "ubiquitin carboxyl-terminal hydrolase 51" product "ubiquitin carboxyl-terminal hydrolase 22" P0C8Z3|UBP22_ product "ubiquitin carboxyl-terminal hydrolase 27" E1B9W9|UBP42_ Q86UV5|UBP48_ product "ubiquitin carboxyl-terminal hydrolase 48 isoform…	product "ubiquitin carboxyl-terminal hydrolase 3 isoform X1" product "ubiquitin carboxyl-terminal hydrolase 3 isoform 1" product "ubiquitin carboxyl-terminal hydrolase 3 isoform X1" product "putative ubiquitin carboxyl-terminal hydrolase 50" product "inactive ubiquitin carboxyl-terminal hydrolase 50" product "ubiquitin carboxyl-terminal hydrolase 51" product "ubiquitin carboxyl-terminal hydrolase…
103		103	cattle|XP_005216267.2 duroc|XP_005653714.3 cattle|XP_024831364.1 homo|NP_065135.2 mouse|NP_033731.3 mouse|NP_038589.2 homo|NP_000738.2 cattle|NP_001180098.1 homo|NP_000741.1 mouse|NP_001074893.1 mouse|NP_001074573.1 duroc|XP_003483146.2 duroc|XP_003357349.2 cattle|NP_001179475.1 homo|NP_998786.3 duroc|XP_020918525.1 homo|NP_060051.2 duroc|XP_013834055.2 cattle|NP_776941.1 duroc|XP_003359919.2 hom…	product "neuronal acetylcholine receptor subunit alpha-10" product "acetylcholine receptor subunit beta isoform X1" product "5-hydroxytryptamine receptor 3A" product "5-hydroxytryptamine receptor 3B" product "neuronal acetylcholine receptor subunit alpha-9 isoform X1" product "neuronal acetylcholine receptor subunit alpha-6" product "neuronal acetylcholine receptor subunit alpha-3" P54098|DPOG1_ …	product "neuronal acetylcholine receptor subunit alpha-10" product "neuronal acetylcholine receptor subunit alpha-10-like" product "neuronal acetylcholine receptor subunit alpha-10 isoform a precursor" product "acetylcholine receptor subunit beta precursor" product "5-hydroxytryptamine receptor 3A isoform 1 precursor" product "acetylcholine receptor subunit beta precursor" product "5-hydroxytrypt…
104		104	cattle|NP_001180183.1 homo|NP_002233.2 duroc|XP_020931294.1 mouse|NP_001103697.1 homo|NP_002232.2 duroc|XP_005663265.1 cattle|NP_001075070.1 mouse|XP_006496740.3 cattle|NP_001092488.1 homo|XP_005261032.1 duroc|XP_020926643.1 kenya|evm.model.scaffold82.16 mouse|XP_006523009.1 cattle|XP_005226881.1 kenya|evm.model.scaffold156.50 duroc|XP_020918785.1 mouse|NP_001161826.1 homo|NP_000211.1 cattle|NP_7…	product "inward rectifier potassium channel 13" product "ATP-sensitive inward rectifier potassium channel 10" product "ATP-sensitive inward rectifier potassium channel 15" Q99712|KCJ15_ P48048|KCNJ1_ product "ATP-sensitive inward rectifier potassium channel 1 isoform X1" product "inward rectifier potassium channel 2" O18839|KCNJ2_ O18839|KCNJ2_ O18839|KCNJ2_ product "ATP-sensitive inward rectifie…	product "inward rectifier potassium channel 13" product "inward rectifier potassium channel 13 isoform 1" product "inward rectifier potassium channel 13" product "ATP-sensitive inward rectifier potassium channel 10" product "ATP-sensitive inward rectifier potassium channel 10" product "ATP-sensitive inward rectifier potassium channel 10 isoform X1" product "ATP-sensitive inward rectifier potassiu…
105		105	cattle|NP_776685.1 duroc|XP_013848567.1 mouse|NP_031627.2 homo|NP_000061.1 duroc|XP_001927250.2 kenya|evm.model.scaffold80.126 duroc|XP_005660759.1 cattle|XP_024842741.1 homo|XP_011543594.1 homo|XP_011542319.1 mouse|NP_031626.1 mouse|XP_006531467.1 warthog|evm.model.scaffold535.13 mouse|NP_033924.2 kenya|evm.model.scaffold109.63 duroc|NP_001093658.1 cattle|NP_001096556.1 cattle|XP_015330541.1 hom…	product "calpain-3 isoform X2" product "calpain-9 isoform X1" P35750|CAN1_ product "calpain-1 catalytic subunit isoform X1" P35750|CAN1_ Q27971|CAN2_ product "calpain-2 catalytic subunit" product "calpain-8 isoform X1" product "calpain-11" P43368|CAN3_ product "calpain-12 isoform X1" product "calpain-14" O75037|KI21B_ Q8NCM8|DYHC2_ product "calpain-5" product "calpain-6" Q9Y6Q1|CAN6_ product "cal…	product "calpain-3" product "calpain-3 isoform a" product "calpain-3 isoform a" product "calpain-1 catalytic subunit isoform X1" product "calpain-1 catalytic subunit isoform X1" product "calpain-9 isoform X1" product "calpain-1 catalytic subunit" product "calpain-9 isoform X1" product "calpain-2 catalytic subunit" product "calpain-2 catalytic subunit precursor" product "calpain-8 isoform X1" prod…
106		106	kenya|evm.model.scaffold41.131 duroc|XP_005669452.1 homo|NP_004615.2 warthog|evm.model.scaffold137.19 cattle|NP_001092491.1 cattle|XP_024838281.1 cattle|NP_001075076.1 mouse|XP_036010598.1 homo|XP_011509923.1 duroc|XP_020930277.1 mouse|NP_035833.2 mouse|NP_001012322.2 mouse|NP_031788.1 warthog|evm.model.scaffold243.18 kenya|evm.model.scaffold41.197 duroc|NP_999547.1 cattle|NP_776712.1 homo|NP_001…	Q28992|VIPR1_ product "vasoactive intestinal polypeptide receptor 1 isoform X1" Q28992|VIPR1_ product "secretin receptor isoform X1" P50133|PTH1R_ P50133|PTH1R_ product "parathyroid hormone/parathyroid hormone-related peptide receptor precursor" product "corticotropin-releasing factor receptor 2 isoform X1" product "vasoactive intestinal polypeptide receptor 2 precursor" product "glucagon-like pe…	product "vasoactive intestinal polypeptide receptor 1 isoform 1 precursor" product "secretin receptor precursor" product "parathyroid hormone/parathyroid hormone-related peptide receptor isoform X1" product "vasoactive intestinal polypeptide receptor 1 precursor" product "parathyroid hormone/parathyroid hormone-related peptide receptor isoform X1" product "secretin receptor isoform X1" product "v…
		107	cattle|XP_010810916.2 kenya|evm.model.scaffold143.53 cattle|XP_010805450.1 duroc|XP_020932286.1 kenya|evm.model.scaffold10.405 homo|NP_112556.2 cattle|NP_001077194.1 mouse|XP_006535137.1 homo|NP_112740.1 duroc|XP_020957534.1 warthog|evm.model.scaffold10.235 mouse|NP_001041526.1 warthog|evm.model.scaffold38.110 homo|XP_005257072.1 duroc|XP_020921827.1 mouse|XP_036022171.1 homo|NP_112533.1 duroc|XP…	O14979|HNRDL_ product "heterogeneous nuclear ribonucleoprotein A/B isoform X1" Q99729|ROAA_ product "heterogeneous nuclear ribonucleoprotein D-like isoform X1" O14979|HNRDL_ Q99729|ROAA_ product "RNA-binding protein Musashi homolog 2 isoform X2" product "heterogeneous nuclear ribonucleoproteins A2/B1 isoform X1" P22626|ROA2_ product "heterogeneous nuclear ribonucleoprotein D0 isoform X1" Q2HJ60|R…	product "heterogeneous nuclear ribonucleoprotein A1-like" product "heterogeneous nuclear ribonucleoprotein A/B isoform X1" product "heterogeneous nuclear ribonucleoprotein A/B isoform a" product "heterogeneous nuclear ribonucleoprotein D-like" product "heterogeneous nuclear ribonucleoprotein D-like isoform X1" product "heterogeneous nuclear ribonucleoprotein D-like isoform a" product "heterogeneo…
	109	109	mouse|XP_036010828.1 mouse|XP_030109804.2 kenya|evm.model.scaffold39.117 duroc|XP_020936626.1 kenya|evm.model.scaffold9834.3 kenya|evm.model.scaffold11575.1 duroc|XP_020922897.1 kenya|evm.model.scaffold12909.2 kenya|evm.model.scaffold12823.1 duroc|XP_020925483.1 duroc|XP_020933478.1 kenya|evm.model.scaffold2.430 kenya|evm.model.scaffold9211.1 kenya|evm.model.scaffold11096.1 kenya|evm.model.scaffo…	product "LOW QUALITY PROTEIN: uncharacterized protein LOC106510029" product "uncharacterized protein LOC110256025" product "uncharacterized protein LOC106505804" product "LOW QUALITY PROTEIN: uncharacterized protein LOC102160003" product "uncharacterized protein LOC110259374" product "LOW QUALITY PROTEIN: uncharacterized protein LOC106504658" product "uncharacterized protein LOC106506534" product…	product "uncharacterized protein LOC118567641" product "uncharacterized protein Gm52666" product "protein NYNRIN-like isoform X1" product "uncharacterized protein Gm39701" product "uncharacterized protein LOC115488029" product "uncharacterized protein LOC118568152" product "uncharacterized protein Gm41844" product "uncharacterized protein Gm40595" product "uncharacterized protein LOC118567557" pr…
		111	cattle|XP_024835249.1 cattle|XP_015313856.2 cattle|XP_024835123.1 cattle|XP_024835124.1 cattle|XP_024834633.1 cattle|XP_002695440.1 cattle|NP_001077142.1 cattle|NP_001095386.1 cattle|XP_005219710.1 cattle|XP_024835250.1 cattle|XP_024834419.1 duroc|XP_003356094.3 cattle|XP_024835116.1 duroc|XP_003127472.2 duroc|XP_013854194.2 duroc|XP_020950575.1 cattle|XP_002695418.2 duroc|XP_003127474.3 duroc|XP…	product "LOW QUALITY PROTEIN: cationic amino acid transporter 3-like" product "cationic amino acid transporter 3-like" product "LOW QUALITY PROTEIN: cationic amino acid transporter 3-like" product "LOW QUALITY PROTEIN: cationic amino acid transporter 3" product "cationic amino acid transporter 3-like" product "cationic amino acid transporter 3-like isoform X1" product "cationic amino acid transpo…	product "LOW QUALITY PROTEIN: cationic amino acid transporter 3-like" product "cationic amino acid transporter 3-like" product "LOW QUALITY PROTEIN: cationic amino acid transporter 3-like" product "cationic amino acid transporter 3-like" product "cationic amino acid transporter 3" product "cationic amino acid transporter 3" product "uncharacterized protein LOC512219" product "uncharacterized prot…
114		114	homo|NP_005450.3 mouse|NP_001273012.1 homo|XP_016856607.1 cattle|XP_005202976.1 kenya|evm.model.scaffold1.462 duroc|XP_005665228.2 duroc|XP_003132039.1 homo|NP_001353733.1 mouse|NP_001365858.1 duroc|XP_020943480.1 cattle|NP_776915.1 warthog|evm.model.scaffold84.41 kenya|evm.model.scaffold4.481 mouse|XP_006520176.1 homo|NP_114430.2 duroc|XP_005662988.1 cattle|XP_005215670.1 warthog|evm.model.scaff…	Q4PL64|HPCA_ product "neuron-specific calcium-binding protein hippocalcin isoform X1" product "recoverin" product "visinin-like protein 1" P62763|VISL1_ P62763|VISL1_ product "neurocalcin-delta isoform X1" P61602|NCALD_ P61602|NCALD_ product "hippocalcin-like protein 1" P29105|HPCL1_ P29105|HPCL1_ product "Kv channel-interacting protein 1 isoform X1" product "Kv channel-interacting protein 2 isof…	product "guanylyl cyclase-activating protein 3 isoform 1" product "neuron-specific calcium-binding protein hippocalcin" product "neuron-specific calcium-binding protein hippocalcin isoform X1" product "neuron-specific calcium-binding protein hippocalcin isoform X1" product "visinin-like protein 1 isoform 2" product "visinin-like protein 1" product "visinin-like protein 1" product "neurocalcin-del…
115			cattle|XP_010809644.2 cattle|XP_010809623.1 cattle|NP_851370.1 cattle|NP_001033673.1 cattle|NP_001161132.1 cattle|XP_024846507.1 cattle|NP_001159696.1 cattle|NP_001030444.1 cattle|XP_002692230.1 duroc|NP_001038034.1 warthog|evm.model.scaffold575.35 cattle|XP_024857138.1 cattle|XP_024856821.1 homo|NP_001344.2 homo|NP_003730.4 homo|NP_001380321.1 warthog|evm.model.scaffold575.34 kenya|evm.model.sca…	product "aldo-keto reductase family 1 member C1" P05980|PGFS1_ D3ZF77|AK1CA_ D3ZF77|AK1CA_ product "aldo-keto reductase family 1, member C-like 1" product "putative aldo-keto reductase family 1 member C2" product "aldo-keto reductase family 1 member C1 isoform X1" P51857|AK1D1_ product "3-oxo-5-beta-steroid 4-dehydrogenase isoform X1" P51857|AK1D1_ P52898|DDBX_ product "1,5-anhydro-D-fructose red…	product "dihydrodiol dehydrogenase 3 isoform X1" product "aldo-keto reductase family 1, member C1-like isoform X1" product "dihydrodiol dehydrogenase 3" product "aldo-keto reductase family 1, member C3 (3-alpha hydroxysteroid dehydrogenase, type II)" product "placental and ovary 20alpha hydroxysteroid dehydrogenase protein" product "aldo-keto reductase family 1, member C1-like isoform X5" product…
116		116	cattle|XP_005210656.1 homo|NP_001373752.1 mouse|NP_001363973.1 warthog|evm.model.scaffold67.8 duroc|XP_013837689.1 kenya|evm.model.scaffold2.196 homo|XP_011511528.1 cattle|XP_010799617.1 mouse|XP_006521769.1 warthog|evm.model.scaffold179.21 duroc|XP_001927603.1 cattle|NP_001070565.1 homo|NP_003773.1 mouse|NP_062293.1 homo|NP_149362.2 mouse|NP_064679.2 homo|XP_006712882.1 duroc|XP_020931091.1 catt…	Q9P2H3|IFT80_ product "lactosylceramide 1,3-N-acetyl-beta-D-glucosaminyltransferase isoform X1" Q864U8|B3GN5_ O96024|B3GT4_ product "beta-1,3-galactosyltransferase 4" product "beta-1,3-galactosyltransferase 1" product "LOW QUALITY PROTEIN: beta-1,3-galactosyltransferase 5" product "beta-1,3-galactosyltransferase 2" Q864U6|B3GL1_ product "UDP-GalNAc:beta-1,3-N-acetylgalactosaminyltransferase 1" Q8…	product "putative UDP-GlcNAc:betaGal beta-1,3-N-acetylglucosaminyltransferase LOC100288842" product "beta-1,3-galactosyltransferase 9" product "predicted gene, 34653" product "lactosylceramide 1,3-N-acetyl-beta-D-glucosaminyltransferase isoform X1" product "lactosylceramide 1,3-N-acetyl-beta-D-glucosaminyltransferase isoform X1" product "lactosylceramide 1,3-N-acetyl-beta-D-glucosaminyltransferas…
		117	duroc|XP_020939610.1 cattle|XP_024850696.1 homo|XP_011526250.1 warthog|evm.model.scaffold449.11 homo|NP_510966.1 mouse|NP_001342651.1 mouse|NP_036055.2 duroc|XP_020939339.1 duroc|XP_020939332.1 cattle|XP_005208660.1 duroc|XP_020936363.1 homo|XP_011526096.1 kenya|evm.model.scaffold6084.1 warthog|evm.model.scaffold100.73 cattle|XP_024850609.1 kenya|evm.model.scaffold68.208 duroc|XP_020947029.1 keny…	product "adhesion G protein-coupled receptor E1 isoform X1" product "adhesion G protein-coupled receptor E2-like isoform X1" product "adhesion G protein-coupled receptor E2-like isoform X1" product "CD97 antigen isoform X1" O35161|CELR1_ product "cadherin EGF LAG seven-pass G-type receptor 1" product "adhesion G protein-coupled receptor L4 isoform X1" Q9HBW9|AGRL4_ product "adhesion G protein-cou…	product "adhesion G protein-coupled receptor E1 isoform X1" product "adhesion G protein-coupled receptor E2 isoform X1" product "adhesion G protein-coupled receptor E5 isoform 1 preproprotein" product "adhesion G protein-coupled receptor E1 isoform 1 precursor" product "adhesion G protein-coupled receptor E5 isoform 1 precursor" product "CD97 antigen isoform X1" product "adhesion G protein-couple…
		118	cattle|XP_015329623.2 kenya|evm.model.scaffold64.80 duroc|XP_020933884.1 mouse|NP_683735.1 homo|XP_016883315.1 mouse|NP_766246.1 cattle|NP_001179775.1 duroc|XP_003480930.1 kenya|evm.model.scaffold10.232 homo|NP_851322.3 mouse|NP_766429.2 cattle|XP_010810387.1 duroc|XP_005663088.3 homo|NP_112220.2 warthog|evm.model.scaffold54.62 cattle|XP_024851102.1 duroc|XP_020940813.1 warthog|evm.model.scaffold…	product "solute carrier organic anion transporter family member 4A1 isoform X1" product "solute carrier organic anion transporter family member 4C1" product "LOW QUALITY PROTEIN: solute carrier organic anion transporter family member 5A1" Q9H2Y9|SO5A1_ product "solute carrier organic anion transporter family member 6A1" product "solute carrier organic anion transporter family member 1B3 isoform X…	product "solute carrier organic anion transporter family member 4A1 isoform X1" product "solute carrier organic anion transporter family member 4A1" product "solute carrier organic anion transporter family member 4A1 isoform X1" product "solute carrier organic anion transporter family member 4C1" product "solute carrier organic anion transporter family member 4C1" product "solute carrier organic …
		120	cattle|XP_005221084.1 mouse|XP_011247624.1 duroc|XP_020922027.1 kenya|evm.model.scaffold53.18 homo|NP_001193881.1 mouse|NP_065262.1 homo|XP_016884174.1 mouse|XP_017169350.1 mouse|XP_011245548.1 homo|XP_016858969.1 homo|NP_963860.1 mouse|NP_082197.1 duroc|XP_020922316.1 kenya|evm.model.scaffold53.198 cattle|NP_001069600.1 cattle|XP_005203037.3 homo|XP_016871727.1 duroc|XP_003131974.1 kenya|evm.mod…	product "monocarboxylate transporter 4" Q12767|TMM94_ product "monocarboxylate transporter 6 isoform X1" product "monocarboxylate transporter 13" Q17QR6|MOT13_ Q6ZSM3|MOT12_ product "monocarboxylate transporter 12" product "monocarboxylate transporter 2" O60669|MOT2_ Q2KIX2|GDAP2_ product "LOW QUALITY PROTEIN: monocarboxylate transporter 1" product "monocarboxylate transporter 5 isoform X1" produ…	product "monocarboxylate transporter 4 isoform X1" product "monocarboxylate transporter 4 isoform X1" product "monocarboxylate transporter 4" product "monocarboxylate transporter 3" product "monocarboxylate transporter 3 isoform X1" product "monocarboxylate transporter 2 isoform X1" product "monocarboxylate transporter 12 isoform X1" product "monocarboxylate transporter 14 isoform X1" product "mo…
121		121	homo|XP_011543637.1 homo|XP_011518202.1 cattle|XP_015330198.2 duroc|XP_020938584.1 cattle|XP_024843451.1 mouse|XP_030106854.1 mouse|NP_068689.2 warthog|evm.model.scaffold210.10 kenya|evm.model.scaffold80.11 duroc|XP_020917966.1 homo|NP_115674.1 kenya|evm.model.scaffold124.13 mouse|XP_030098177.1 cattle|NP_001178962.2 duroc|XP_020950462.1 mouse|XP_006513510.1 duroc|XP_005652679.2 homo|NP_001129278…	product "synaptotagmin-7 isoform X1" O43581|SYT7_ Q148E7|SNX15_ product "synaptotagmin-9 isoform X1" Q9H9S5|FKRP_ product "synaptotagmin-3 isoform X1" product "LOW QUALITY PROTEIN: synaptotagmin-1" product "synaptotagmin-2 isoform X1" product "synaptotagmin-6 isoform X1" product "synaptotagmin-5 isoform X1" product "synaptotagmin-10" product "synaptotagmin-11 isoform X1" product "synaptotagmin-4"…	product "synaptotagmin-7 isoform X1" product "synaptotagmin-9 isoform X1" product "synaptotagmin-9 isoform X1" product "synaptotagmin-7 isoform X1" product "synaptotagmin-7 isoform X1" product "synaptotagmin-9" product "synaptotagmin-3" product "synaptotagmin-3 isoform X1" product "synaptotagmin-3" product "synaptotagmin-1 isoform X1" product "synaptotagmin-1 isoform 1" product "synaptotagmin-1 i…
122		122	mouse|XP_006525704.1 warthog|evm.model.scaffold185.27 mouse|NP_085113.2 cattle|NP_001179094.1 homo|NP_062825.1 duroc|NP_001233211.1 mouse|NP_038546.2 homo|NP_002001.1 duroc|XP_001928875.1 duroc|NP_998966.1 cattle|NP_001232855.1 cattle|NP_001179706.1 mouse|NP_085117.2 homo|NP_003859.1 cattle|XP_002699485.1 duroc|XP_003122469.2 mouse|NP_032033.2 homo|NP_787125.1 homo|NP_005238.1 mouse|NP_997550.1 d…	P05230|FGF1_ product "fibroblast growth factor 20" product "fibroblast growth factor 16" product "fibroblast growth factor 9" product "fibroblast growth factor 3" product "fibroblast growth factor 14 isoform X2" product "fibroblast growth factor 7" Q5D0X0|FGF7_ Q5D0X0|FGF7_ product "fibroblast growth factor 5 isoform X1" product "fibroblast growth factor 12 isoform X1" Q95L12|FGF9_ product "fibro…	product "fibroblast growth factor 1 isoform X1" product "fibroblast growth factor 20" product "fibroblast growth factor 20" product "fibroblast growth factor 20" product "fibroblast growth factor 9" product "fibroblast growth factor 9 precursor" product "fibroblast growth factor 9" product "fibroblast growth factor 16" product "fibroblast growth factor 16" product "fibroblast growth factor 16" pr…
124		124	cattle|XP_024845576.1 homo|NP_002951.1 duroc|XP_020946448.1 mouse|XP_036018860.1 duroc|XP_001929591.1 cattle|NP_001029539.1 homo|NP_005969.2 duroc|XP_013852496.1 mouse|XP_006501240.1 kenya|evm.model.scaffold55.164 warthog|evm.model.scaffold120.116 homo|NP_062427.1 cattle|NP_777020.1 homo|NP_005971.1 mouse|NP_001268781.1 cattle|XP_005203744.1 homo|NP_006262.1 mouse|NP_035439.1 duroc|XP_020944412.1…	product "protein S100-A3" product "protein S100-A2" product "protein S100-A4 isoform X1" P26447|S10A4_ P26447|S10A4_ product "protein S100-A6 isoform X1" product "protein S100-A5 isoform X1" product "protein S100-A1 isoform X1" product "protein S100-Z" product "protein S100-B" product "S100 calcium binding protein A9 isoform X1" P28782|S10A8_ product "protein S100-B-like" product "protein S100-A8…	product "protein S100-A3 isoform X1" product "protein S100-A3" product "protein S100-A3 isoform X1" product "protein S100-A2" product "protein S100-A2 isoform 1" product "protein S100-A4 isoform X1" product "protein S100-A4" product "protein S100-A4" product "protein S100-P" product "protein S100-A9" product "protein S100-A5 isoform X1" product "protein S100-A1" product "protein S100-A1" product …
	125	125	warthog|evm.model.scaffold102.36 kenya|evm.model.scaffold37.143 cattle|XP_015314553.1 mouse|XP_006517706.1 homo|NP_001098101.1 duroc|XP_020932522.1 mouse|NP_032826.1 mouse|NP_899668.1 warthog|evm.model.scaffold239.2 kenya|evm.model.scaffold74.6 duroc|XP_003126255.4 homo|XP_016859783.1 cattle|XP_005206157.1 mouse|NP_058024.2 duroc|XP_020931253.1 cattle|XP_024849890.1 warthog|evm.model.scaffold100.…	Q08499|PDE4D_ Q08499|PDE4D_ product "cAMP-specific 3',5'-cyclic phosphodiesterase 4D isoform X1" Q01061|PDE1B_ Q2HJE0|ATGA1_ product "calcium/calmodulin-dependent 3',5'-cyclic nucleotide phosphodiesterase 1B isoform X1" product "calcium/calmodulin-dependent 3',5'-cyclic nucleotide phosphodiesterase 1A isoform X7" O95049|ZO3_ Q03070|CHIO_ product "cAMP-specific 3',5'-cyclic phosphodiesterase 4A is…	product "cAMP-specific 3',5'-cyclic phosphodiesterase 4D isoform X2" product "cAMP-specific 3',5'-cyclic phosphodiesterase 4D isoform X1" product "cAMP-specific 3',5'-cyclic phosphodiesterase 4D isoform PDE4D4" product "calcium/calmodulin-dependent 3',5'-cyclic nucleotide phosphodiesterase 1B isoform 1" product "cAMP-specific 3',5'-cyclic phosphodiesterase 4A isoform 5" product "calcium/calmoduli…
126		126	duroc|XP_020919077.1 homo|NP_001157413.1 cattle|XP_024846789.1 cattle|XP_024846777.1 mouse|NP_084237.1 cattle|XP_024846787.1 duroc|XP_005672282.2 duroc|XP_013845043.2 homo|NP_005680.1 warthog|evm.model.scaffold122.78 cattle|NP_001091625.1 mouse|NP_035205.1 mouse|NP_062425.1 duroc|NP_001295175.1 duroc|XP_013845046.2 warthog|evm.model.scaffold228.17 homo|NP_036221.2 kenya|evm.model.scaffold32.13 mo…	product "ATP-binding cassette sub-family B member 5 isoform X1" product "ATP-binding cassette sub-family B member 6, mitochondrial" product "LOW QUALITY PROTEIN: multidrug resistance protein 1-like" Q9NP58|ABCB6_ product "ATP-binding cassette, sub-family B (MDR/TAP), member 1" product "multidrug resistance protein 1 isoform X1" P08183|MDR1_ Q3ZBX1|PIGC_ B8K1W2|ABCBB_ product "bile salt export pum…	product "ATP-binding cassette sub-family B member 5 isoform 1" product "LOW QUALITY PROTEIN: multidrug resistance protein 1" product "ATP-binding cassette sub-family B member 5" product "ATP-binding cassette sub-family B member 5" product "LOW QUALITY PROTEIN: multidrug resistance protein 1" product "ATP-binding cassette sub-family B member 6, mitochondrial isoform 1" product "ATP-binding cassett…
127		127	cattle|NP_001180147.1 duroc|XP_020931830.1 mouse|NP_001300926.1 homo|NP_001159435.1 cattle|XP_010800314.1 duroc|XP_013839660.1 homo|NP_066287.2 mouse|NP_001333609.1 duroc|XP_013839659.2 homo|XP_011509912.1 mouse|XP_011237693.1 cattle|XP_010800339.1 homo|XP_011509919.1 duroc|XP_020931835.1 cattle|NP_001104257.2 mouse|NP_001277603.1 mouse|XP_017172003.1 homo|NP_001317189.1 cattle|XP_024847717.1 dur…	product "sodium channel protein type 1 subunit alpha isoform X1" product "sodium channel protein type 2 subunit alpha isoform X1" product "sodium channel protein type 3 subunit alpha isoform X2" product "sodium channel protein type 9 subunit alpha isoform X1" product "sodium channel protein type 8 subunit alpha isoform X1" product "sodium channel protein type 4 subunit alpha" product "LOW QUALITY…	product "sodium channel protein type 1 subunit alpha" product "sodium channel protein type 1 subunit alpha isoform 1" product "sodium channel protein type 1 subunit alpha isoform 1" product "sodium channel protein type 2 subunit alpha isoform X3" product "sodium channel protein type 2 subunit alpha isoform 1" product "sodium channel protein type 2 subunit alpha isoform 3" product "sodium channel …
128		128	cattle|XP_005206759.1 duroc|XP_003126725.4 mouse|NP_035647.2 homo|XP_005268979.3 duroc|XP_003360537.2 duroc|XP_005674032.1 mouse|NP_001186942.1 mouse|NP_081786.1 mouse|XP_011247953.1 mouse|XP_006528162.1 mouse|XP_017174290.1 mouse|XP_017174208.1 mouse|NP_001360814.1 mouse|XP_017174205.1 mouse|XP_017174207.1 mouse|XP_017174204.1 mouse|XP_017174201.1 mouse|NP_001032837.2 mouse|XP_017174196.1 mouse|…	product "synaptonemal complex protein 3" product "synaptonemal complex protein 3-like isoform X1" product "synaptonemal complex protein 3-like isoform X1"	product "synaptonemal complex protein 3 isoform X2" product "synaptonemal complex protein 3" product "synaptonemal complex protein 3 isoform X1" product "synaptonemal complex protein 3-like" product "Xlr-like" product "X-linked lymphocyte-regulated protein PM1 isoform X1" product "uncharacterized protein LOC331416 isoform X1" product "X-linked lymphocyte-regulated protein PM1-like" product "X-lin…
129		129	kenya|evm.model.scaffold61.70 cattle|XP_002697666.2 warthog|evm.model.scaffold50.35 duroc|NP_001191830.1 kenya|evm.model.scaffold50.18 duroc|NP_001161473.1 homo|NP_066551.1 cattle|NP_001291945.1 mouse|NP_031581.2 mouse|NP_031582.1 homo|NP_001709.1 cattle|NP_001179047.1 homo|NP_055297.1 cattle|NP_001192944.1 duroc|XP_005673101.1 duroc|XP_003125118.1 mouse|NP_031583.2 homo|NP_001710.1 mouse|NP_0338…	Q04906|BMP6_ Q04906|BMP6_ product "bone morphogenetic protein 5" P22003|BMP5_ product "bone morphogenetic protein 6 precursor" product "bone morphogenetic protein 7 isoform X1" product "bone morphogenetic protein 10" product "growth/differentiation factor 6" Q99PD7|NCKX3_ product "bone morphogenetic protein 2 isoform X1" product "growth/differentiation factor 5 precursor" Q9NZU0|FLRT3_ Q2KJH1|BMP…	product "bone morphogenetic protein 6 isoform X1" product "bone morphogenetic protein 5 isoform 1 preproprotein" product "bone morphogenetic protein 5 precursor" product "bone morphogenetic protein 5 preproprotein" product "bone morphogenetic protein 6 preproprotein" product "bone morphogenetic protein 6 preproprotein" product "bone morphogenetic protein 10 precursor" product "bone morphogenetic …
130		130	cattle|NP_001179533.2 homo|NP_001073909.1 mouse|NP_001018041.2 mouse|NP_898998.2 homo|NP_001007538.1 duroc|XP_003358706.1 homo|NP_848635.2 cattle|NP_777059.1 mouse|NP_034055.1 warthog|evm.model.scaffold103.3 cattle|NP_001069314.1 duroc|XP_013835854.1 kenya|evm.model.scaffold27.34 mouse|XP_017175755.1 duroc|NP_001005153.1 homo|NP_004788.1 cattle|NP_001193325.1 duroc|NP_001231215.1 cattle|XP_024851…	product "otolin-1" Q5JR59|MTUS2_ product "complement C1q and tumor necrosis factor-related protein 9" Q0II24|C1QT9_ product "collagen alpha-1(X) chain precursor" product "complement C1q subcomponent subunit C precursor" P02747|C1QC_ Q15848|ADIPO_ Q15848|ADIPO_ product "protein HP-25 homolog 2-like" product "hibernation-associated plasma protein HP-27-like" product "protein HP-25 homolog 1-like" p…	product "otolin-1 precursor" product "otolin-1 precursor" product "otolin-1 precursor" product "complement C1q and tumor necrosis factor-related protein 9 precursor" product "complement C1q and tumor necrosis factor-related protein 9B precursor" product "complement C1q and tumor necrosis factor-related protein 9A precursor" product "collagen alpha-1(X) chain precursor" product "collagen alpha-1(X…
132		132	homo|NP_149096.2 mouse|NP_064348.1 mouse|XP_036013878.1 homo|XP_011527350.1 cattle|XP_010809668.1 duroc|XP_020933266.1 kenya|evm.model.scaffold64.103 mouse|NP_001157009.1 cattle|NP_001069334.1 mouse|XP_011239025.1 duroc|NP_001193330.1 cattle|XP_002697194.1 mouse|XP_036019130.1 cattle|XP_024854953.1 warthog|evm.model.scaffold195.2 mouse|NP_038788.2 warthog|evm.model.scaffold16.117 kenya|evm.model.…	product "dnaJ homolog subfamily C member 5 isoform X1" Q9H3Z4|DNJC5_ product "dnaJ homolog subfamily C member 5B" Q8NEZ4|KMT2C_ O89114|DNJB5_ O89114|DNJB5_ Q9QYI6|DNJB9_ product "dnaJ homolog subfamily B member 5 isoform X1" product "dnaJ homolog subfamily B member 8" product "dnaJ homolog subfamily B member 1" Q9QYJ3|DNJB1_ Q9QYJ3|DNJB1_ Q5R9A4|DNJB9_ product "dnaJ homolog subfamily B member 9" …	product "dnaJ homolog subfamily C member 5B" product "dnaJ homolog subfamily B member 8" product "dnaJ homolog subfamily C member 5 isoform X1" product "dnaJ homolog subfamily C member 5 isoform X1" product "dnaJ homolog subfamily C member 5 isoform X1" product "dnaJ homolog subfamily C member 5B" product "dnaJ homolog subfamily C member 5B" product "dnaJ homolog subfamily C member 5G isoform X1"…
	134		cattle|XP_024839048.1 duroc|XP_020926283.1 kenya|evm.model.scaffold38.3 warthog|evm.model.scaffold833.22 mouse|XP_006512140.1 homo|XP_024309368.1 mouse|NP_062533.2 cattle|XP_002699769.2 homo|NP_001156729.1 duroc|XP_005674062.1 mouse|XP_006520476.1 cattle|XP_024847294.1 duroc|XP_020946939.1 homo|NP_001363793.1 cattle|NP_001178433.1 homo|NP_065962.1 duroc|XP_020934598.1 mouse|NP_786926.2 homo|NP_11…	product "LOW QUALITY PROTEIN: plexin-B1" Q32L81|TAM41_ O43157|PLXB1_ product "plexin-B3" product "plexin-B2 isoform X1" product "plexin-A4" Q9UIW2|PLXA1_ product "plexin-A1 isoform X1" O75051|PLXA2_ product "LOW QUALITY PROTEIN: plexin-A2" P51805|PLXA3_ product "LOW QUALITY PROTEIN: plexin-A3" Q9Y4D7|PLXD1_ Q9Y4D7|PLXD1_ Q9HCM2|PLXA4_ product "plexin-D1 isoform X1" Q9HCM2|PLXA4_ O75051|PLXA2_ O60…	product "plexin-B1 isoform X1" product "plexin-B1 isoform X1" product "plexin-B1 isoform X1" product "plexin-B3 precursor" product "plexin-B3 isoform X1" product "plexin-B3 isoform 2" product "plexin-B2 isoform X1" product "plexin-B2 isoform X3" product "plexin-B2 isoform 1 precursor" product "plexin-A4 precursor" product "plexin-A4 isoform 1 precursor" product "plexin-A4 precursor" product "plex…
	135		warthog|evm.model.scaffold10.219 duroc|XP_020957454.1 homo|XP_016863395.1 mouse|XP_006535284.1 cattle|XP_015327189.2 homo|NP_001138244.1 mouse|XP_006537725.1 cattle|XP_005215502.2 warthog|evm.model.scaffold54.106 duroc|XP_005663139.1 kenya|evm.model.scaffold6.102 duroc|XP_020928683.1 kenya|evm.model.scaffold9.325 cattle|XP_024842457.1 cattle|XP_024839054.1 warthog|evm.model.scaffold243.16 kenya|e…	Q8IZQ1|WDFY3_ product "LOW QUALITY PROTEIN: WD repeat and FYVE domain-containing protein 3" Q92636|FAN_ product "protein FAN isoform X1" Q92636|FAN_ product "LOW QUALITY PROTEIN: WD repeat- and FYVE domain-containing protein 4" Q6ZS81|WDFY4_ Q6ZNJ1|NBEL2_ Q6ZNJ1|NBEL2_ product "neurobeachin-like protein 2 isoform X1" Q6ZS30|NBEL1_ product "neurobeachin-like protein 1 isoform X1" Q6ZS30|NBEL1_ Q8N…	product "WD repeat and FYVE domain-containing protein 3 isoform X1" product "WD repeat and FYVE domain-containing protein 3 isoform X1" product "WD repeat and FYVE domain-containing protein 3" product "protein FAN isoform 2" product "protein FAN isoform X1" product "LOW QUALITY PROTEIN: protein FAN" product "WD repeat- and FYVE domain-containing protein 4 isoform X1" product "LOW QUALITY PROTEIN:…
136		136	cattle|NP_001179878.1 duroc|XP_001928269.4 cattle|NP_001179172.1 duroc|XP_003134114.1 kenya|evm.model.scaffold29.169 homo|NP_036320.2 duroc|XP_020944078.1 homo|NP_001129121.1 cattle|XP_002691400.4 mouse|NP_899016.2 cattle|XP_005210253.1 homo|NP_004464.2 duroc|XP_001925267.1 kenya|evm.model.scaffold8.172 homo|NP_997309.2 mouse|NP_899121.1 mouse|NP_001094934.1 mouse|NP_076396.3 mouse|NP_032267.1 ho…	product "forkhead box protein I2" product "forkhead box protein I1 isoform X1" Q12951|FOXI1_ product "LOW QUALITY PROTEIN: forkhead box protein I3" product "forkhead box protein E1" O00358|FOXE1_ product "forkhead box protein G1" product "forkhead box protein L2" product "forkhead box protein L1" product "forkhead box protein Q1" product "forkhead box protein J1" Q92949|FOXJ1_ Q8BUR3|FOXJ3_ Q9UPW…	product "forkhead box protein I2" product "forkhead box protein I1" product "forkhead box protein I1 isoform a" product "forkhead box protein I3" product "forkhead box protein I3" product "forkhead box protein I2" product "forkhead box protein E1" product "forkhead box protein E1" product "forkhead box protein I2" product "forkhead box protein E1" product "forkhead box protein I3" product "forkhe…
		140	cattle|NP_776457.1 warthog|evm.model.scaffold111.38 kenya|evm.model.scaffold69.1 duroc|NP_999057.1 homo|NP_001324.2 homo|NP_001244901.1 warthog|evm.model.scaffold111.24 mouse|XP_006517143.1 cattle|XP_010806451.2 kenya|evm.model.scaffold69.20 duroc|XP_003130681.2 mouse|NP_081620.2 mouse|NP_954599.2 mouse|NP_835199.1 mouse|XP_011242849.1 mouse|NP_062414.3 mouse|NP_067420.1 mouse|NP_064680.1 mouse|N…	Q28944|CATL1_ P54288|CACB2_ product "cathepsin L1 precursor" Q5W041|ARMC3_ product "cathepsin L1" Q9GLE3|CATK_ product "cathepsin K precursor" product "cathepsin S" P25326|CATS_ P25326|CATS_ Q9GLE3|CATK_ product "pro-cathepsin H precursor" O46427|CATH_ O46427|CATH_ product "cathepsin F isoform X1" product "cathepsin W isoform X1" P43234|CATO_ P43234|CATO_ product "cathepsin O"	product "cathepsin L2 precursor" product "cathepsin L2 preproprotein" product "procathepsin L isoform 1 preproprotein" product "cathepsin L1 isoform X1" product "cathepsin L1 isoform X1" product "cathepsin L-like 3 precursor" product "uncharacterized protein LOC218275 precursor" product "testin-2 precursor" product "cathepsin M isoform X1" product "cathepsin 8 precursor" product "cathepsin 6 prec…
141		141	cattle|XP_024834181.1 duroc|XP_020950090.1 kenya|evm.model.scaffold124.230 mouse|XP_030098003.1 homo|XP_011525167.1 homo|NP_001269399.1 duroc|XP_020918650.1 mouse|XP_006510004.1 cattle|NP_001179555.1 homo|NP_068775.1 duroc|XP_020929004.1 cattle|NP_001179992.1 mouse|NP_001074566.1 mouse|XP_030100747.1 homo|NP_000822.2 duroc|XP_020951620.1 cattle|NP_001192932.1 duroc|XP_020926552.1 cattle|XP_024845…	product "glutamate receptor ionotropic, kainate 5 isoform X1" Q16478|GRIK5_ product "glutamate receptor ionotropic, kainate 4 isoform X1" product "glutamate receptor ionotropic, kainate 2 isoform X1" product "glutamate receptor ionotropic, kainate 3 isoform X1" product "glutamate receptor ionotropic, kainate 1 isoform X1" product "glutamate receptor 3 isoform X1" product "glutamate receptor 1 iso…	product "glutamate receptor ionotropic, kainate 5 isoform X1" product "glutamate receptor ionotropic, kainate 5 isoform X2" product "glutamate receptor ionotropic, kainate 5 isoform X4" product "glutamate receptor ionotropic, kainate 4 isoform 1 precursor" product "glutamate receptor ionotropic, kainate 4 isoform X1" product "glutamate receptor ionotropic, kainate 4 precursor" product "glutamate …
142			duroc|XP_020923351.1 kenya|evm.model.scaffold121.23 cattle|XP_024835747.1 mouse|NP_058025.2 homo|XP_011522183.1 cattle|XP_024833179.1 kenya|evm.model.scaffold26.229 warthog|evm.model.scaffold220.18 duroc|NP_999030.1 homo|NP_733765.1 mouse|NP_001103610.1 mouse|NP_001240760.1 warthog|evm.model.scaffold49.3 cattle|XP_024840649.1 cattle|NP_786979.1 homo|NP_001365440.1 homo|NP_775293.1 duroc|XP_020941…	product "sarcoplasmic/endoplasmic reticulum calcium ATPase 3 isoform X1" O77696|AT2A3_ P11607|AT2A2_ O77696|AT2A3_ product "sarcoplasmic/endoplasmic reticulum calcium ATPase 2" Q96LR5|UB2E2_ product "sarcoplasmic/endoplasmic reticulum calcium ATPase 1 isoform X1" product "LOW QUALITY PROTEIN: calcium-transporting ATPase type 2C member 1" P11607|AT2A2_ product "potassium-transporting ATPase alpha …	product "sarcoplasmic/endoplasmic reticulum calcium ATPase 3 isoform X4" product "sarcoplasmic/endoplasmic reticulum calcium ATPase 3 isoform b" product "sarcoplasmic/endoplasmic reticulum calcium ATPase 3 isoform X1" product "sarcoplasmic/endoplasmic reticulum calcium ATPase 2 isoform X1" product "sarcoplasmic/endoplasmic reticulum calcium ATPase 2 isoform b" product "sarcoplasmic/endoplasmic re…
144		144	homo|NP_001723.2 mouse|NP_038511.1 duroc|XP_020955510.1 cattle|XP_024839152.1 homo|NP_008979.3 homo|NP_008925.1 mouse|NP_001350343.1 mouse|NP_766381.1 mouse|XP_006503201.1 cattle|XP_024839692.1 cattle|XP_015315461.1 duroc|XP_020952571.1 homo|NP_001035552.1 duroc|XP_005656277.2 homo|NP_008980.1 cattle|NP_001096815.1 homo|XP_005248854.1 homo|XP_024310148.1 mouse|NP_787952.2 cattle|NP_001075192.1 mo…	product "butyrophilin subfamily 1 member A1" product "erythroid membrane-associated protein" product "butyrophilin subfamily 2 member A2 isoform X1" product "butyrophilin, subfamily 1, member isoform X1" Q7L311|ARMX2_ product "butyrophilin-like protein 9 isoform X1" A6QQ70|MAP1S_ product "butyrophilin-like protein 1 isoform X1" product "LOW QUALITY PROTEIN: butyrophilin-like protein 1" product "b…	product "butyrophilin subfamily 1 member A1 precursor" product "butyrophilin subfamily 1 member A1 precursor" product "butyrophilin subfamily 1 member A1 isoform X1" product "butyrophilin subfamily 3 member A1 isoform a precursor" product "butyrophilin subfamily 3 member A3 isoform a precursor" product "butyrophilin-like protein 10 variant 1 precursor" product "butyrophilin-like protein 9 precurs…
		145	cattle|XP_010813585.1 homo|NP_443116.2 mouse|NP_001333013.1 cattle|XP_024834235.1 duroc|XP_020952784.1 homo|NP_002352.1 homo|XP_016882908.1 homo|NP_443729.1 homo|NP_001092082.1 mouse|XP_006540923.1 cattle|XP_010813599.1 homo|NP_055257.2 kenya|evm.model.scaffold13834.1 cattle|XP_015313762.1 cattle|XP_002695268.3 duroc|XP_013850544.2 mouse|XP_006541381.1 homo|XP_006723209.1 cattle|XP_005219620.2 ke…	product "LOW QUALITY PROTEIN: myelin-associated glycoprotein" product "sialic acid-binding Ig-like lectin 5 isoform X1" product "LOW QUALITY PROTEIN: sialic acid-binding Ig-like lectin 14" product "sialic acid-binding Ig-like lectin 5 isoform X1" product "sialic acid-binding Ig-like lectin 10 isoform X1" product "LOW QUALITY PROTEIN: sialic acid-binding Ig-like lectin 13" product "myeloid cell su…	product "sialic acid-binding Ig-like lectin 10 isoform X1" product "sialic acid-binding Ig-like lectin 11 isoform 1 precursor" product "myelin-associated glycoprotein isoform 1 precursor" product "myelin-associated glycoprotein isoform X2" product "myelin-associated glycoprotein isoform a precursor" product "sialic acid-binding Ig-like lectin 5 isoform X1" product "sialic acid-binding Ig-like lec…
		146	cattle|NP_777067.1 kenya|evm.model.scaffold110.97 duroc|NP_999078.1 homo|NP_000187.3 mouse|NP_032315.2 homo|NP_002144.1 mouse|NP_032316.2 cattle|NP_001069194.1 kenya|evm.model.scaffold78.161 duroc|NP_001161121.1 warthog|evm.model.scaffold365.2 cattle|NP_001029772.1 warthog|evm.model.scaffold73.69 duroc|XP_020925749.1 kenya|evm.model.scaffold2.306 homo|NP_976060.1 warthog|evm.model.scaffold264.1 h…	O77667|DHI2_ product "corticosteroid 11-beta-dehydrogenase isozyme 2" product "estradiol 17-beta-dehydrogenase 2" Q02337|BDH_ product "D-beta-hydroxybutyrate dehydrogenase, mitochondrial" Q02337|BDH_ Q9N2H9|IL23A_ product "17-beta-hydroxysteroid dehydrogenase type 6" Q3T001|H17B6_ product "short-chain dehydrogenase/reductase family 9C member 7" product "retinol dehydrogenase 16 (all-trans) precur…	product "corticosteroid 11-beta-dehydrogenase isozyme 2" product "corticosteroid 11-beta-dehydrogenase isozyme 2" product "corticosteroid 11-beta-dehydrogenase isozyme 2" product "17-beta-hydroxysteroid dehydrogenase type 2" product "estradiol 17-beta-dehydrogenase 2" product "estradiol 17-beta-dehydrogenase 2" product "D-beta-hydroxybutyrate dehydrogenase, mitochondrial precursor" product "D-bet…
147		147	cattle|XP_024839092.1 cattle|XP_024838954.1 mouse|NP_001160200.1 mouse|NP_444452.1 mouse|NP_035814.2 mouse|NP_444448.1 mouse|NP_444454.1 mouse|NP_035813.2 mouse|NP_444450.2 mouse|NP_444449.2 mouse|NP_444451.2 mouse|NP_444453.1 mouse|NP_444459.1 mouse|XP_006505443.1 mouse|NP_444458.1 mouse|NP_444456.2 mouse|NP_444455.1 mouse|NP_444460.2 mouse|NP_036041.1 mouse|NP_598945.2 mouse|NP_598942.1 mouse|N…	product "LOW QUALITY PROTEIN: vomeronasal type-1 receptor 5"	product "vomeronasal type-1 receptor 90" product "LOW QUALITY PROTEIN: vomeronasal type-1 receptor 90-like" product "vomeronasal type-1 receptor A16" product "vomeronasal type-1 receptor 52" product "vomeronasal type-1 receptor 45" product "vomeronasal type-1 receptor 48" product "vomeronasal type-1 receptor 54" product "vomeronasal type-1 receptor 51" product "vomeronasal type-1 receptor 43" pro…
148		148	duroc|XP_001928822.1 homo|NP_665873.1 cattle|XP_024851268.1 mouse|NP_067433.1 warthog|evm.model.scaffold86.63 kenya|evm.model.scaffold26.45 cattle|NP_001137563.1 duroc|XP_020958020.1 kenya|evm.model.scaffold77.117 homo|NP_003496.1 cattle|NP_001094518.1 mouse|NP_067432.2 mouse|NP_032083.3 homo|NP_001457.1 cattle|XP_003587503.1 duroc|NP_001182268.1 homo|NP_003498.1 mouse|NP_065256.1 duroc|XP_013839…	product "frizzled-3 isoform X1" Q9NPG1|FZD3_ P53791|SC5A1_ product "frizzled-1" Q9UP38|FZD1_ product "frizzled-2 precursor" product "frizzled-7" Q8WMU5|FZD6_ product "frizzled-6 precursor" Q8WMU5|FZD6_ product "frizzled-10" Q9ULW2|FZD10_ product "LOW QUALITY PROTEIN: frizzled-8" product "frizzled-5" Q13467|FZD5_ product "LOW QUALITY PROTEIN: frizzled-4" Q9ULV1|FZD4_ product "frizzled-9" Q9UP38|FZ…	product "frizzled-3 precursor" product "frizzled-3 isoform X1" product "frizzled-3 precursor" product "frizzled-7 precursor" product "frizzled-1" product "frizzled-1" product "frizzled-1 precursor" product "frizzled-7 precursor" product "frizzled-2 precursor" product "frizzled-2" product "frizzled-7 precursor" product "frizzled-2 precursor" product "frizzled-6 isoform X1" product "frizzled-6" pro…
149		149	cattle|XP_024848893.1 duroc|XP_005657187.1 homo|NP_001116229.1 mouse|NP_032875.1 duroc|XP_001925801.1 cattle|NP_001073817.1 homo|NP_005595.2 duroc|XP_001926276.1 mouse|NP_032925.1 mouse|NP_032926.2 cattle|XP_024855123.1 homo|NP_006227.1 duroc|XP_005662410.2 cattle|XP_010820097.1 homo|NP_000298.3 mouse|NP_032927.1 mouse|NP_035271.1 duroc|XP_003356366.3 homo|NP_002690.3 cattle|NP_001098921.1 mouse|…	product "pituitary-specific positive transcription factor 1 isoform X1" product "POU domain, class 3, transcription factor 4" product "POU domain, class 3, transcription factor 2" product "POU domain, class 3, transcription factor 3" product "POU domain, class 3, transcription factor 3" P09086|PO2F2_ P09086|PO2F2_ product "POU domain, class 2, transcription factor 2 isoform X1" Q29076|PO2F1_ Q290…	product "pituitary-specific positive transcription factor 1 isoform X1" product "pituitary-specific positive transcription factor 1 isoform beta" product "pituitary-specific positive transcription factor 1 isoform a" product "POU domain, class 3, transcription factor 2" product "POU domain, class 3, transcription factor 2" product "POU domain, class 3, transcription factor 2" product "POU domain,…
153			duroc|XP_020933255.1 mouse|NP_038620.2 duroc|XP_013851782.2 mouse|NP_034900.4 cattle|XP_015329057.2 homo|NP_002372.1 homo|NP_001380459.1 cattle|NP_001178240.2 kenya|evm.model.scaffold24.375 warthog|evm.model.scaffold215.20 kenya|evm.model.scaffold81.39 duroc|XP_020931400.1 homo|NP_004360.2 cattle|XP_024846030.1 mouse|NP_001229937.1 cattle|XP_024852945.1 warthog|evm.model.scaffold49.10 kenya|evm.m…	product "matrilin-4" product "matrilin-3" O00339|MATN2_ P12111|CO6A3_ P12111|CO6A3_ product "LOW QUALITY PROTEIN: collagen alpha-3(VI) chain" Q9Y2C4|EXOG_ product "collagen alpha-5(VI) chain isoform X1" product "LOW QUALITY PROTEIN: collagen alpha-4(VI) chain-like" Q9Y2C4|EXOG_ Q13797|ITA9_ product "LOW QUALITY PROTEIN: collagen alpha-6(VI) chain" P12111|CO6A3_ Q5R5V3|GPD1L_ A4IFB6|CNO10_ product…	product "matrilin-4 precursor" product "matrilin-3 precursor" product "matrilin-3" product "matrilin-3 precursor" product "matrilin-4 isoform 1 precursor" product "matrilin-4 precursor" product "collagen alpha-3(VI) chain isoform 1 precursor" product "collagen alpha-3(VI) chain isoform X1" product "collagen alpha-3(VI) chain isoform 1 precursor" product "collagen alpha-4(VI) chain-like" product "…
154		154	cattle|XP_002687096.1 duroc|XP_020934841.1 mouse|NP_694716.2 homo|XP_005250009.1 cattle|NP_001013612.1 duroc|XP_001928677.1 homo|NP_060011.1 duroc|XP_001926182.1 cattle|NP_776716.1 mouse|NP_034097.1 mouse|NP_031802.2 homo|NP_008822.2 homo|XP_016858891.1 mouse|NP_067516.1 cattle|NP_001193748.1 duroc|XP_020931001.1 duroc|XP_020931113.1 cattle|NP_776949.1 cattle|XP_002685588.1 mouse|NP_658906.1 catt…	product "gamma-crystallin N" product "gamma-crystallin B isoform X1" product "beta-crystallin S" product "gamma-crystallin D" product "beta-crystallin A2" product "gamma-crystallin F" product "LOW QUALITY PROTEIN: gamma-crystallin C-like" product "LOW QUALITY PROTEIN: gamma-crystallin F" product "beta-crystallin B1" product "beta-crystallin B3" product "beta-crystallin A3" product "beta-crystalli…	product "gamma-crystallin N" product "gamma-crystallin N" product "gamma-crystallin N isoform X1" product "gamma-crystallin B" product "gamma-crystallin S" product "gamma-crystallin D" product "gamma-crystallin S" product "gamma-crystallin D" product "gamma-crystallin D" product "gamma-crystallin B isoform X1" product "beta-crystallin A2" product "gamma-crystallin F-like" product "beta-crystallin…
155		155	cattle|XP_024852579.1 cattle|NP_001103656.1 cattle|XP_015329332.2 cattle|NP_001073107.1 cattle|XP_024852572.1 cattle|XP_024852542.1 cattle|XP_024852562.1 cattle|XP_024852592.1 cattle|XP_024852582.1 duroc|XP_020927177.1 cattle|NP_001073259.1 duroc|XP_003359045.1 cattle|XP_003585753.2 duroc|XP_020927174.1 duroc|XP_003359050.3 cattle|XP_015329328.1 duroc|XP_003359052.2 duroc|XP_003359044.1 duroc|XP_…	product "keratin-associated protein 10-3-like" product "keratin-associated protein 10-3-like" product "keratin-associated protein 10-7-like" product "keratin-associated protein 10-8" product "keratin-associated protein 10-12" product "keratin-associated protein 10-8-like" product "keratin-associated protein 10-7-like" product "keratin-associated protein 10-3-like" product "keratin-associated prot…	product "keratin-associated protein 10-11" product "keratin associated protein 10-2" product "keratin-associated protein 10-11" product "keratin associated protein" product "keratin-associated protein 10-8-like" product "keratin-associated protein 10-8 isoform X1" product "keratin-associated protein 10-12" product "keratin-associated protein 10-3" product "keratin-associated protein 10-11" produc…
	158		cattle|XP_005206466.1 duroc|XP_005655770.2 warthog|evm.model.scaffold77.100 homo|NP_001191732.1 mouse|NP_001240742.1 homo|NP_998764.1 mouse|XP_006540885.4 kenya|evm.model.scaffold54.5 cattle|XP_024842728.1 duroc|XP_005661129.3 cattle|XP_024847507.1 mouse|XP_006513818.1 duroc|XP_020948356.1 homo|XP_011536213.1 homo|NP_001273544.1 homo|NP_001300655.1 mouse|NP_001121575.1 duroc|XP_013842738.1 cattle…	product "LOW QUALITY PROTEIN: anoctamin-6" Q4KMQ2|ANO6_ P62070|RRAS2_ product "anoctamin-5 isoform X1" product "anoctamin-4 isoform X1" product "anoctamin-3 isoform X2" Q6P9J9|ANO6_ product "anoctamin-1 isoform X1" product "LOW QUALITY PROTEIN: anoctamin-2" Q8BHY3|ANO1_ product "anoctamin-9" Q9BYT9|ANO3_ Q9NQ90|ANO2_ A1A5B4|ANO9_ Q8CFW1|ANO2_ Q5XXA6|ANO1_ Q9NQ90|ANO2_ Q9BYT9|ANO3_ Q8CFW1|ANO2_ Q8…	product "anoctamin-6 isoform X1" product "anoctamin-6 isoform d" product "anoctamin-6 isoform 1" product "anoctamin-5 isoform a" product "anoctamin-5 isoform X1" product "anoctamin-5 isoform X1" product "anoctamin-4 isoform X1" product "anoctamin-4 isoform X1" product "anoctamin-4 isoform X1" product "anoctamin-4 isoform 1" product "anoctamin-3 isoform 1" product "anoctamin-3 isoform 1" product "…
159		159	cattle|NP_001094760.1 cattle|XP_024836919.1 cattle|XP_005220844.2 mouse|NP_001242986.1 homo|NP_149443.1 homo|NP_001139654.1 cattle|XP_024836337.1 duroc|XP_020922662.1 mouse|NP_081110.1 duroc|XP_013836426.1 homo|NP_001177389.1 cattle|XP_005220843.1 cattle|XP_010814587.2 cattle|XP_010814588.2 cattle|NP_001094743.1 cattle|XP_002696027.1 homo|NP_114060.1 duroc|XP_013836433.1 duroc|XP_013836427.1 duro…	product "keratin-associated protein 16-1" product "keratin-associated protein 4-6-like" product "keratin-associated protein 4-8" product "keratin-associated protein 4-9" product "keratin-associated protein 4-8" product "keratin-associated protein 4-8" product "keratin-associated protein 4-12-like"	product "keratin-associated protein 10-8" product "keratin-associated protein 9-1" product "keratin-associated protein 10-4" product "keratin-associated protein 16-1" product "keratin-associated protein 4-3" product "keratin-associated protein 16-1" product "keratin-associated protein 16-1" product "keratin associated protein 4-6" product "keratin-associated protein 9-1" product "keratin-associat…
161		161	mouse|NP_083077.2 kenya|evm.model.scaffold80.308 cattle|XP_024843364.1 duroc|XP_020938146.1 mouse|XP_006508562.1 mouse|XP_017177063.1 mouse|NP_076055.4 homo|NP_002449.2 homo|NP_001291288.1 cattle|NP_777131.1 duroc|XP_020938242.1 cattle|XP_024843363.1 homo|NP_000543.3 homo|NP_002448.4 duroc|XP_020938243.1 duroc|XP_020934406.1 duroc|NP_001233150.1 mouse|NP_035838.3 mouse|NP_001171038.1 cattle|XP_02…	product "LOW QUALITY PROTEIN: mucin-5B" product "LOW QUALITY PROTEIN: mucin-5AC" product "LOW QUALITY PROTEIN: mucin-2" product "SCO-spondin" product "von Willebrand factor precursor" product "otogelin-like protein isoform X1" product "LOW QUALITY PROTEIN: otogelin" Q28833|VWF_ product "LOW QUALITY PROTEIN: mucin-6" Q28833|VWF_ product "kielin/chordin-like protein isoform X1" product "apomucin pr…	product "mucin-5B precursor" product "mucin-5AC" product "mucin-5AC isoform X1" product "SCO-spondin isoform X1" product "mucin-2 precursor" product "mucin-5B precursor" product "mucin-5AC precursor" product "SCO-spondin precursor" product "LOW QUALITY PROTEIN: mucin-2" product "von Willebrand factor preproprotein" product "mucin-2 precursor" product "von Willebrand factor precursor" product "oto…
162		162	warthog|evm.model.scaffold905.21 homo|NP_443173.2 cattle|NP_001179821.1 duroc|XP_020945969.1 kenya|evm.model.scaffold119.64 mouse|NP_034390.1 cattle|XP_005204414.2 homo|XP_011539137.1 homo|NP_997281.2 cattle|XP_024845448.1 cattle|XP_005204413.2 mouse|XP_006534987.2 mouse|XP_011247895.1 mouse|XP_006501782.1 cattle|XP_024845853.1 cattle|XP_002686308.1 duroc|XP_005663765.3 warthog|evm.model.scaffold…	product "guanylate-binding protein 7" product "guanylate-binding protein 6-like isoform X1" product "guanylate-binding protein 6 isoform X1" product "interferon-induced guanylate-binding protein 1 isoform X1" Q5D1D6|GBP1_ Q5D1D6|GBP1_ product "interferon-induced guanylate-binding protein 2" product "guanylate-binding protein 2-like isoform X1" product "guanylate-binding protein 5"	product "guanylate-binding protein 4" product "guanylate-binding protein 6" product "guanylate-binding protein 2" product "guanylate-binding protein 4 isoform X1" product "guanylate-binding protein 6 isoform X1" product "guanylate-binding protein 7" product "guanylate binding protein 4 isoform X1" product "guanylate-binding protein 4" product "guanylate binding protein family, member 9 isoform X1…
		164	homo|NP_001229965.1 duroc|NP_001103641.1 warthog|evm.model.scaffold106.2 mouse|XP_011248894.1 mouse|XP_006531198.1 cattle|NP_777038.1 kenya|evm.model.scaffold78.224 mouse|NP_035534.2 homo|XP_016879224.1 mouse|NP_058668.1 duroc|XP_020954899.1 homo|NP_036376.2 cattle|NP_001179818.1 duroc|XP_020949816.1 kenya|evm.model.scaffold110.131 cattle|XP_010812819.1 homo|XP_024306256.1 mouse|NP_036120.1 homo|…	product "B(0,+)-type amino acid transporter 1" Q0P5L0|RBM42_ Q01650|LAT1_ product "large neutral amino acids transporter small subunit 2 isoform X1" product "Y+L amino acid transporter 2" Q8BGK6|YLAT2_ product "Y+L amino acid transporter 1" Q9UM01|YLAT1_ product "cystine/glutamate transporter" Q9UM01|YLAT1_ product "asc-type amino acid transporter 1 isoform X3" P82251|BAT1_ product "b(0,+)-type a…	product "B(0,+)-type amino acid transporter 1" product "B(0,+)-type amino acid transporter 1 isoform X1" product "Y+L amino acid transporter 2 isoform X1" product "large neutral amino acids transporter small subunit 1" product "large neutral amino acids transporter small subunit 1" product "large neutral amino acids transporter small subunit 1 isoform X1" product "large neutral amino acids transp…
		165	mouse|NP_033261.1 cattle|NP_001179004.1 duroc|XP_003131994.1 homo|NP_008873.1 homo|NP_000337.1 duroc|NP_999008.2 mouse|NP_035578.3 cattle|XP_024836864.1 homo|NP_055402.2 mouse|NP_035577.1 kenya|evm.model.scaffold53.235 duroc|XP_013852967.2 mouse|NP_035567.1 cattle|NP_001180176.1 homo|NP_008872.1 kenya|evm.model.scaffold68.48 kenya|evm.model.scaffold96.46 duroc|XP_020942532.1 cattle|XP_002698019.3…	product "protein SOX-15" product "transcription factor SOX-9" Q9BG91|SOX9_ product "transcription factor SOX-10 isoform X1" A5A763|SOX10_ Q04886|SOX8_ product "transcription factor SOX-8" product "transcription factor SOX-18" product "transcription factor SOX-17" Q9H6I2|SOX17_ product "transcription factor SOX-21" product "sex-determining region Y protein" product "sex-determining region Y protei…	product "protein SOX-15" product "protein SOX-15" product "protein SOX-15" product "transcription factor SOX-9" product "transcription factor SOX-9" product "transcription factor SOX-9" product "transcription factor SOX-8" product "transcription factor SOX-8" product "transcription factor SOX-10" product "transcription factor SOX-10" product "transcription factor SOX-10" product "transcription fa…
		167	mouse|NP_081248.4 mouse|NP_573501.1 mouse|XP_017168078.1 homo|NP_055072.3 homo|NP_066978.1 cattle|XP_002688782.4 duroc|XP_020921972.1 mouse|XP_006508948.1 mouse|NP_570975.1 duroc|XP_003123415.1 warthog|evm.model.scaffold449.4 duroc|NP_001123444.1 kenya|evm.model.scaffold79.19 warthog|evm.model.scaffold100.60 homo|NP_001191047.1 kenya|evm.model.scaffold95.69 mouse|NP_570974.1 mouse|NP_001191181.1 …	product "LOW QUALITY PROTEIN: C-type lectin domain family 10 member A" product "C-type lectin domain family 17, member A isoform X1" product "CD209 antigen" Q6ZS10|CL17A_ product "low affinity immunoglobulin epsilon Fc receptor isoform X1" product "C-type lectin domain family 4 member E-like" product "C-type lectin domain family 4 member E" P07306|ASGR1_ P07306|ASGR1_ P35580|MYH10_ product "asial…	product "CD209 antigen-like protein B isoform a" product "CD209 antigen-like protein A" product "CD209 antigen-like protein C isoform X1" product "C-type lectin domain family 4 member M isoform 1" product "CD209 antigen isoform 1" product "C-type lectin domain family 17, member A isoform X1" product "CD209g antigen isoform X1" product "CD209 antigen-like protein E" product "C-type lectin domain f…
168		168	cattle|XP_002696601.3 duroc|XP_020954612.1 duroc|XP_003127452.1 kenya|evm.model.scaffold146.13 homo|NP_001018657.1 cattle|XP_024833803.1 duroc|XP_013852515.2 mouse|NP_001087235.1 duroc|XP_003128519.1 duroc|XP_020954614.1 cattle|XP_024838076.1 cattle|XP_024838017.1 cattle|XP_003587600.4 cattle|XP_010815286.2 duroc|XP_003356709.1 cattle|XP_024837451.1 cattle|XP_015330582.1 cattle|XP_015314683.1 cat…	product "myeloid-associated differentiation marker-like" product "myeloid-associated differentiation marker" Q96S97|MYADM_ product "myeloid-associated differentiation marker-like" product "myeloid-associated differentiation marker-like" product "myeloid-associated differentiation marker-like" product "myeloid-associated differentiation marker-like" product "LOW QUALITY PROTEIN: myeloid-associated…	product "myeloid-associated differentiation marker" product "myeloid-associated differentiation marker" product "myeloid-associated differentiation marker isoform X1" product "myeloid-associated differentiation marker" product "myeloid-associated differentiation marker-like" product "myeloid-associated differentiation marker-like" product "myeloid-associated differentiation marker-like" product "…
170		170	homo|XP_005259486.1 mouse|NP_937893.1 cattle|NP_001179210.1 duroc|XP_020950458.1 homo|NP_071426.1 duroc|XP_020934293.1 cattle|XP_005205756.1 warthog|evm.model.scaffold17.1 cattle|XP_003587053.1 duroc|XP_020940928.1 homo|NP_001245348.1 mouse|XP_036017805.1 mouse|NP_619623.2 kenya|evm.model.scaffold124.15 cattle|XP_024833660.1 mouse|NP_075358.1 homo|NP_075380.1 duroc|XP_013837756.2 kenya|evm.model.…	product "leucine-rich repeat-containing protein 4B" product "leucine-rich repeat-containing protein 4" Q9UBP4|DKK3_ product "leucine-rich repeat-containing protein 4C" Q9GK12|PGRP1_ product "carboxypeptidase N subunit 2" Q9DBB9|CPN2_ Q9DBB9|CPN2_ product "LOW QUALITY PROTEIN: TLR4 interactor with leucine rich repeats" product "reticulon-4 receptor" product "reticulon-4 receptor-like 1 isoform X1"…	product "leucine-rich repeat-containing protein 4B isoform X1" product "leucine-rich repeat-containing protein 4B precursor" product "leucine-rich repeat-containing protein 4B precursor" product "leucine-rich repeat-containing protein 4 precursor" product "leucine-rich repeat-containing protein 4 isoform X1" product "leucine-rich repeat-containing protein 4C" product "leucine-rich repeat-containi…
		171	cattle|XP_010815841.1 mouse|NP_733773.2 homo|XP_011531688.1 mouse|NP_080091.1 homo|NP_705898.1 duroc|XP_013853380.1 mouse|NP_001347168.1 duroc|XP_020924953.1 cattle|XP_005206491.1 homo|XP_011513070.1 cattle|XP_005223378.1 duroc|XP_013833313.1 kenya|evm.model.scaffold71.59 kenya|evm.model.scaffold38.319 duroc|XP_020949560.1 warthog|evm.model.scaffold142.47 kenya|evm.model.scaffold110.13 homo|NP_68…	product "copine-8 isoform X1" product "copine-9 isoform X1" product "copine-5 isoform X1" Q86YQ8|CPNE8_ Q8IYJ1|CPNE9_ product "copine-2" Q96FN4|CPNE2_ A6QQV6|ANM7_ Q0VC21|RM15_ O75131|CPNE3_ product "copine-3 isoform X1" Q99829|CPNE1_ Q99829|CPNE1_ product "copine-1" product "copine-4 isoform X3" product "LOW QUALITY PROTEIN: copine-6" product "LOW QUALITY PROTEIN: copine-7" Q86YQ8|CPNE8_ Q8IYJ1|…	product "copine-9 isoform X1" product "copine-9" product "copine-9 isoform X1" product "copine-8 isoform 1" product "copine-8" product "copine-5 isoform 1" product "copine-8 isoform X1" product "copine-5 isoform X1" product "copine-5 isoform X1" product "copine-2" product "copine-3 isoform X1" product "copine-3 isoform 1" product "copine-3" product "copine-1 isoform b" product "copine-2" product …
172		172	homo|XP_016859035.1 mouse|NP_034220.2 warthog|evm.model.scaffold78.23 duroc|XP_020942760.1 kenya|evm.model.scaffold57.119 cattle|NP_001179108.1 mouse|NP_038670.1 duroc|NP_001243004.1 cattle|NP_001039917.1 homo|NP_004408.1 mouse|NP_001078859.1 warthog|evm.model.scaffold81.69 homo|NP_004410.3 warthog|evm.model.scaffold144.22 duroc|XP_003133440.1 kenya|evm.model.scaffold3.477 homo|NP_001385.1 duroc|…	P28562|DUS1_ product "dual specificity protein phosphatase 2" Q05923|DUS2_ product "dual specificity protein phosphatase 1" Q16690|DUS5_ Q8BFV3|DUS4_ product "dual specificity protein phosphatase 4" Q8BFV3|DUS4_ product "dual specificity protein phosphatase 5" Q16690|DUS5_ O95147|DUS14_ product "dual specificity protein phosphatase 14" O95147|DUS14_ product "dual specificity protein phosphatase 1…	product "dual specificity protein phosphatase 2 isoform X1" product "dual specificity protein phosphatase 2" product "dual specificity protein phosphatase 2" product "dual specificity protein phosphatase 1" product "dual specificity protein phosphatase 1" product "dual specificity protein phosphatase 1" product "dual specificity protein phosphatase 5" product "dual specificity protein phosphatase…
176		176	cattle|XP_002686849.3 duroc|XP_003357559.1 kenya|evm.model.scaffold32.98 mouse|XP_017170557.1 homo|XP_005250482.1 cattle|NP_001077145.1 duroc|NP_001123720.1 homo|NP_000102.1 mouse|NP_067328.1 duroc|NP_001129435.1 mouse|NP_109652.3 cattle|NP_001179807.1 homo|NP_945350.1 warthog|evm.model.scaffold833.12 cattle|NP_001070320.1 mouse|XP_036010526.1 duroc|XP_005669567.1 kenya|evm.model.scaffold38.13 du…	product "pendrin" O43511|S26A4_ product "chloride anion exchanger" product "prestin" Q9BXS9|S26A6_ product "solute carrier family 26 member 6 isoform X1" P63315|TNNC1_ product "solute carrier family 26 member 9" Q7LBE3|S26A9_ product "LOW QUALITY PROTEIN: sulfate transporter" product "sulfate anion transporter 1" product "LOW QUALITY PROTEIN: solute carrier family 26 member 10" product "anion exc…	product "pendrin" product "pendrin isoform X1" product "pendrin isoform X1" product "chloride anion exchanger" product "chloride anion exchanger" product "chloride anion exchanger" product "prestin isoform 1" product "prestin" product "prestin isoform a" product "solute carrier family 26 member 6" product "solute carrier family 26 member 6 isoform X1" product "solute carrier family 26 member 6 is…
179		179	cattle|NP_001070890.2 cattle|XP_003585623.1 homo|NP_000508.1 homo|NP_000549.1 mouse|NP_001077424.1 mouse|NP_032244.2 duroc|XP_020942625.1 duroc|XP_020942626.1 warthog|evm.model.scaffold12592.1 mouse|NP_001029153.1 homo|NP_005322.1 homo|NP_005323.1 duroc|XP_003481130.1 mouse|NP_034535.1 cattle|XP_002683856.1 cattle|NP_001073802.1 duroc|XP_003481141.1 mouse|NP_778165.1 homo|NP_001003938.1 duroc|XP_…	product "hemoglobin subunit alpha" product "hemoglobin subunit alpha-like" P01965|HBA_ product "hemoglobin subunit zeta" product "hemoglobin subunit theta-1" product "hemoglobin subunit mu" product "hemoglobin subunit beta" product "hemoglobin subunit epsilon" P04246|HBT_ product "hemoglobin subunit beta-like" P04246|HBT_ P02067|HBB_ product "LOW QUALITY PROTEIN: hemoglobin subunit epsilon-2-like"	product "hemoglobin subunit alpha" product "hemoglobin subunit alpha" product "hemoglobin subunit alpha" product "hemoglobin subunit alpha" product "hemoglobin alpha, adult chain 2" product "hemoglobin subunit alpha" product "hemoglobin subunit theta-1" product "hemoglobin subunit theta-1" product "hemoglobin subunit zeta" product "hemoglobin subunit zeta" product "hemoglobin subunit zeta" produc…
180		180	cattle|NP_001071630.1 duroc|NP_001020400.1 mouse|NP_067247.1 homo|NP_001305968.1 cattle|NP_776738.1 duroc|NP_001093401.1 kenya|evm.model.scaffold1.502 warthog|evm.model.scaffold72.169 mouse|NP_034304.1 homo|NP_001307925.1 homo|NP_002668.1 cattle|NP_001068707.1 mouse|NP_001025476.1 warthog|evm.model.scaffold54.14 duroc|NP_001002817.1 kenya|evm.model.scaffold6.213 homo|NP_001433.1 cattle|NP_776739.…	product "fatty acid-binding protein, brain" product "fatty acid-binding protein, heart" O02772|FABPH_ O02772|FABPH_ O97788|FABP4_ product "fatty acid-binding protein, adipocyte" O97788|FABP4_ product "myelin P2 protein isoform X1" product "fatty acid-binding protein, epidermal" P55052|FABP5_ product "cellular retinoic acid-binding protein 2" product "cellular retinoic acid-binding protein 1" P297…	product "fatty acid-binding protein, brain" product "fatty acid-binding protein, brain" product "fatty acid-binding protein, brain isoform 2" product "fatty acid-binding protein, heart" product "fatty acid-binding protein, heart" product "fatty acid-binding protein, heart isoform 1" product "myelin P2 protein isoform 1" product "myelin P2 protein" product "myelin P2 protein" product "fatty acid-b…
184		184	homo|NP_005559.2 mouse|NP_032524.1 duroc|XP_003131754.1 kenya|evm.model.scaffold56.189 cattle|NP_001098917.1 homo|NP_071758.1 duroc|XP_003132949.2 cattle|NP_001095531.1 mouse|NP_032525.1 mouse|NP_001369493.1 duroc|NP_001106526.1 cattle|NP_001069363.1 cattle|NP_001179714.1 homo|XP_006718291.1 mouse|NP_034842.2 homo|NP_203129.1 mouse|XP_036021636.1 cattle|XP_005207038.1 warthog|evm.model.scaffold61…	product "LIM/homeobox protein Lhx1" Q5IS44|LHX1_ product "LIM/homeobox protein Lhx5" product "rhombotin-1" Q2KIA3|LMO3_ product "LIM domain only protein 3 isoform X1" P25791|RBTN2_ product "rhombotin-2 isoform X1" product "LIM/homeobox protein Lhx4" product "LIM/homeobox protein Lhx8 isoform X3" product "LIM/homeobox protein Lhx3" product "LIM/homeobox protein Lhx6 isoform X1" product "LIM domain…	product "LIM/homeobox protein Lhx1" product "LIM/homeobox protein Lhx1" product "LIM/homeobox protein Lhx1" product "LIM/homeobox protein Lhx5" product "LIM/homeobox protein Lhx5" product "LIM/homeobox protein Lhx5" product "rhombotin-1 isoform 1" product "rhombotin-1" product "LIM/homeobox protein Lhx4" product "rhombotin-1 isoform X1" product "LIM/homeobox protein Lhx4" product "LIM/homeobox pr…
		186	mouse|NP_001074492.1 warthog|evm.model.scaffold36.246 warthog|evm.model.scaffold77.67 duroc|XP_020935878.1 homo|NP_000060.2 cattle|NP_001179954.1 kenya|evm.model.scaffold71.77 cattle|XP_024832342.1 duroc|XP_020920163.1 cattle|NP_001192592.1 mouse|XP_006530651.1 homo|XP_016875415.1 mouse|NP_062528.2 homo|NP_005174.2 duroc|XP_020939369.1 cattle|XP_024849617.1 homo|NP_075461.2 duroc|XP_020948640.1 h…	Q99246|CAC1D_ P15381|CAC1C_ product "LOW QUALITY PROTEIN: voltage-dependent L-type calcium channel subunit alpha-1F" P15381|CAC1C_ product "LOW QUALITY PROTEIN: voltage-dependent L-type calcium channel subunit alpha-1S" product "LOW QUALITY PROTEIN: voltage-dependent P/Q-type calcium channel subunit alpha-1A" product "LOW QUALITY PROTEIN: voltage-dependent L-type calcium channel subunit alpha-1C"…	product "voltage-dependent L-type calcium channel subunit alpha-1S isoform 2" product "voltage-dependent L-type calcium channel subunit alpha-1S" product "voltage-dependent L-type calcium channel subunit alpha-1D" product "voltage-dependent L-type calcium channel subunit alpha-1S isoform X1" product "voltage-dependent L-type calcium channel subunit alpha-1F" product "voltage-dependent P/Q-type ca…
188			cattle|XP_010815593.1 duroc|XP_013848561.1 homo|XP_016877392.1 mouse|NP_001153896.1 mouse|NP_083075.1 homo|NP_963925.2 cattle|XP_005222254.2 duroc|XP_013848555.2 homo|NP_945345.2 mouse|NP_808394.1 cattle|XP_015329685.1 warthog|evm.model.scaffold116.8 cattle|NP_803473.1 duroc|XP_003360037.3 kenya|evm.model.scaffold34.278 duroc|XP_020933347.1 warthog|evm.model.scaffold114.114 duroc|XP_020933256.1 c…	product "protein-glutamine gamma-glutamyltransferase Z" product "protein-glutamine gamma-glutamyltransferase 5" A6QP57|TGM3_ product "protein-glutamine gamma-glutamyltransferase 2" P51176|TGM2_ product "protein-glutamine gamma-glutamyltransferase 6" P51176|TGM2_ product "protein-glutamine gamma-glutamyltransferase E" product "protein-glutamine gamma-glutamyltransferase K" Q9GLK0|TGM1_ A6QP57|TGM3…	product "protein-glutamine gamma-glutamyltransferase Z" product "protein-glutamine gamma-glutamyltransferase Z isoform X1" product "protein-glutamine gamma-glutamyltransferase Z" product "protein-glutamine gamma-glutamyltransferase 5 isoform 1" product "protein-glutamine gamma-glutamyltransferase 5 isoform 1" product "protein-glutamine gamma-glutamyltransferase 5 isoform X1" product "protein-glut…
		192	kenya|evm.model.scaffold62.55 duroc|NP_001230348.1 warthog|evm.model.scaffold15253.36 mouse|NP_001159881.1 mouse|XP_036012033.1 homo|NP_006734.1 cattle|XP_024843620.1 duroc|XP_020917971.1 mouse|NP_001366350.1 kenya|evm.model.scaffold10.470 duroc|XP_005661435.1 cattle|NP_001040075.1 homo|NP_001287758.1 cattle|XP_024844541.1 warthog|evm.model.scaffold213.37 kenya|evm.model.scaffold14495.1 kenya|evm…	O89086|RBM3_ product "RNA-binding protein 3" W8E7I1|RBM3_ product "RNA-binding motif protein, X-linked-like-2" Q14011|CIRBP_ product "cold-inducible RNA-binding protein isoform X1" Q14011|CIRBP_ P38159|RBMX_ P38159|RBMX_ product "RNA-binding motif protein, X chromosome" P38159|RBMX_ product "RNA-binding motif protein, X chromosome-like" product "serine/arginine-rich splicing factor 2" Q06A98|SRSF…	product "RNA-binding protein 3 isoform 1" product "RNA-binding protein 3-like" product "RNA-binding protein 3" product "RNA-binding protein 3 isoform X1" product "cold-inducible RNA-binding protein isoform 2" product "RNA-binding motif protein, X chromosome" product "cold-inducible RNA-binding protein isoform 3" product "LOW QUALITY PROTEIN: RNA-binding motif protein, X chromosome-like" product "…
193		193	cattle|XP_002687434.2 cattle|XP_002687436.2 cattle|NP_001073805.1 cattle|XP_024848246.1 cattle|NP_001007806.1 cattle|NP_001071297.1 cattle|NP_776529.1 cattle|NP_001073808.1 cattle|NP_851342.1 homo|NP_000230.1 cattle|NP_001071627.1 cattle|XP_002687437.2 mouse|NP_059068.1 mouse|NP_038618.1 duroc|NP_999557.2 kenya|evm.model.scaffold39.152 warthog|evm.model.scaffold121.8 mouse|NP_084182.2 homo|NP_001…	product "lysozyme C-3 precursor" P12068|LYSC2_ P12068|LYSC2_ product "lysozyme-like protein 1" product "sperm acrosome-associated protein 5 precursor" product "sperm acrosome membrane-associated protein 3 precursor" product "lysozyme-like protein 6" product "lysozyme-like protein 4" product "alpha-lactalbumin precursor"	product "lysozyme C, tracheal isozyme isoform X1" product "lysozyme C, tracheal isozyme isoform X1" product "lysozyme C, tracheal isozyme precursor" product "lysozyme C, tracheal isozyme-like" product "lysozyme C, intestinal isozyme precursor" product "lysozyme C, milk isozyme precursor" product "lysozyme C-3 precursor" product "lysozyme C-1 precursor" product "lysozyme C-2 precursor" product "ly…
		194	mouse|NP_075708.2 cattle|NP_777031.1 kenya|evm.model.scaffold273.48 duroc|NP_001012297.1 cattle|NP_001001442.1 homo|XP_016884409.1 homo|XP_016879680.2 mouse|NP_663526.3 mouse|XP_006532041.1 duroc|NP_001157493.1 kenya|evm.model.scaffold26.451 mouse|NP_666310.1 mouse|NP_062784.3 mouse|NP_573447.2 homo|XP_016878392.1 homo|NP_001339171.1 duroc|XP_020952336.1 homo|NP_000334.1 duroc|NP_999347.1 cattle|…	product "sodium/glucose cotransporter 5" product "sodium/glucose cotransporter 1" P53791|SC5A1_ product "sodium/glucose cotransporter 4" product "low affinity sodium-glucose cotransporter" product "sodium/myo-inositol cotransporter 2 isoform X1" O95255|MRP6_ P31637|SC5A3_ product "sodium/myo-inositol cotransporter" P31637|SC5A3_ product "sodium/glucose cotransporter 2 isoform X1" Q5RFE9|LRC40_ P3…	product "solute carrier family 5 member 4b" product "sodium/glucose cotransporter 1" product "sodium/glucose cotransporter 5" product "solute carrier family 5 member 4 isoform X1" product "sodium/glucose cotransporter 5 isoform X1" product "sodium/glucose cotransporter 4" product "sodium/glucose cotransporter 5 isoform X1" product "sodium/myo-inositol cotransporter 2" product "sodium/glucose cotr…
	195		cattle|XP_024843910.1 homo|XP_005262425.1 duroc|XP_020936143.1 mouse|XP_006541469.1 kenya|evm.model.scaffold25.171 warthog|evm.model.scaffold15191.5 cattle|XP_024855736.1 homo|XP_006719985.1 mouse|XP_006518407.1 duroc|XP_020921476.1 kenya|evm.model.scaffold75.23 kenya|evm.model.scaffold3.52 mouse|XP_006496526.3 homo|XP_016859930.1 cattle|XP_005203041.1 duroc|XP_013839994.1 warthog|evm.model.scaff…	product "LOW QUALITY PROTEIN: dedicator of cytokinesis protein 11" Q5JSL3|DOC11_ Q5JSL3|DOC11_ product "dedicator of cytokinesis protein 9 isoform X1" Q9BZ29|DOCK9_ Q96BY6|DOC10_ product "dedicator of cytokinesis protein 10 isoform X1" Q9BZ29|DOCK9_ Q96BY6|DOC10_ Q96N67|DOCK7_ product "dedicator of cytokinesis protein 7 isoform X1" Q8NF50|DOCK8_ product "LOW QUALITY PROTEIN: dedicator of cytokine…	product "dedicator of cytokinesis protein 11 isoform X1" product "dedicator of cytokinesis protein 11 isoform X1" product "dedicator of cytokinesis protein 11 isoform X1" product "dedicator of cytokinesis protein 9 isoform X1" product "dedicator of cytokinesis protein 9 isoform X5" product "dedicator of cytokinesis protein 9 isoform X1" product "dedicator of cytokinesis protein 10 isoform X1" pro…
	202		warthog|evm.model.scaffold15253.42 kenya|evm.model.scaffold62.61 duroc|XP_005673657.1 cattle|XP_024843693.1 homo|NP_001308154.1 kenya|evm.model.scaffold81.5 warthog|evm.model.scaffold251.2 kenya|evm.model.scaffold77.196 cattle|XP_024846045.1 warthog|evm.model.scaffold215.2 duroc|XP_020931554.1 duroc|XP_020958118.1 cattle|XP_005205293.1 homo|XP_011510519.1 homo|NP_848512.1 kenya|evm.model.scaffold…	product "histone deacetylase 6 isoform X1" Q711S8|SPP24_ Q9UKV0|HDAC9_ P12111|CO6A3_ product "histone deacetylase 4 isoform X1" product "histone deacetylase 9 isoform X1" Q969R8|ITFG2_ Q8WUI4|HDAC7_ product "LOW QUALITY PROTEIN: histone deacetylase 7" Q80ZH1|HDAC5_ product "histone deacetylase 5 isoform X1" product "histone deacetylase 10 isoform X1" Q80ZH1|HDAC5_ Q9UKV0|HDAC9_ Q9UKV0|HDAC9_ Q99P…	product "histone deacetylase 6 isoform X2" product "histone deacetylase 6 isoform a" product "histone deacetylase 4 isoform X1" product "histone deacetylase 9 isoform X1" product "histone deacetylase 4 isoform X1" product "histone deacetylase 9 isoform 5" product "histone deacetylase 9 isoform X6" product "histone deacetylase 7 isoform X1" product "histone deacetylase 7 isoform X1" product "histo…
204		204	duroc|XP_020923425.1 warthog|evm.model.scaffold582.16 kenya|evm.model.scaffold85.186 cattle|NP_777096.1 cattle|NP_001193123.1 mouse|NP_077173.1 homo|NP_004268.3 mouse|NP_001277634.1 duroc|XP_020921266.1 duroc|XP_005673963.1 cattle|NP_001092365.1 warthog|evm.model.scaffold97.35 kenya|evm.model.scaffold27.224 cattle|NP_001039610.1 warthog|evm.model.scaffold403.34 kenya|evm.model.scaffold50.269 mous…	product "mitochondrial 2-oxoglutarate/malate carrier protein isoform X1" P22292|M2OM_ P22292|M2OM_ product "kidney mitochondrial carrier protein 1" product "brain mitochondrial carrier protein 1 isoform X1" Q5SVS4|KMCP1_ Q5SVS4|KMCP1_ O95847|UCP4_ O95847|UCP4_ O97562|UCP2_ product "mitochondrial uncoupling protein 2" O97562|UCP2_ product "mitochondrial uncoupling protein 3" product "mitochondrial…	product "mitochondrial 2-oxoglutarate/malate carrier protein" product "mitochondrial uncoupling protein 4" product "mitochondrial 2-oxoglutarate/malate carrier protein" product "mitochondrial uncoupling protein 4 isoform 1" product "brain mitochondrial carrier protein 1 isoform 5" product "kidney mitochondrial carrier protein 1" product "brain mitochondrial carrier protein 1 precursor" product "m…
205		205	duroc|XP_020944062.1 warthog|evm.model.scaffold105.54 kenya|evm.model.scaffold4.121 cattle|XP_005212905.1 homo|NP_848526.1 homo|NP_001344937.1 mouse|NP_035948.3 duroc|XP_020935500.1 duroc|XP_020935499.1 cattle|XP_024844711.1 cattle|XP_024844712.1 duroc|XP_003135186.1 mouse|XP_003689009.1 mouse|XP_003689017.1 mouse|NP_001079012.1 mouse|NP_001079023.1 mouse|NP_001361652.1 mouse|NP_001257596.1 mouse…	product "germ cell-less protein-like 1" Q920G9|GMCL1_ Q920G9|GMCL1_ product "germ cell-less protein-like 1" product "germ cell-less protein-like 1" product "putative germ cell-less protein-like 1-like"	product "germ cell-less protein-like 1 isoform X1" product "germ cell-less protein-like 1" product "germ cell-less protein-like 2" product "germ cell-less protein-like 1" product "germ cell-less protein-like 2" product "germ cell-less protein-like 2" product "germ cell-less protein-like 2" product "germ cell-less protein-like 2" product "germ cell-less homolog 1 family member" product "germ cell-…
206		206	homo|NP_001350514.1 duroc|XP_001926524.1 warthog|evm.model.scaffold427.50 kenya|evm.model.scaffold98.56 cattle|NP_001192513.1 homo|NP_005841.1 mouse|NP_694693.1 mouse|NP_001107551.1 cattle|XP_005217642.3 mouse|NP_035163.1 homo|NP_001129125.1 cattle|XP_010801966.1 duroc|XP_020957249.1 duroc|XP_003482078.1 kenya|evm.model.scaffold1.382 mouse|NP_570951.2 warthog|evm.model.scaffold15.1 duroc|XP_00567…	product "splicing factor 3B subunit 4" Q15427|SF3B4_ Q15427|SF3B4_ product "LOW QUALITY PROTEIN: polyadenylate-binding protein 4-like" product "polyadenylate-binding protein 4 isoform X1" Q13310|PABP4_ Q8WZ79|DNS2B_ product "polyadenylate-binding protein 1-like isoform X1" P61286|PABP1_ product "polyadenylate-binding protein 1" P61286|PABP1_ product "polyadenylate-binding protein 5" product "poly…	product "polyadenylate-binding protein 4-like" product "splicing factor 3B subunit 4" product "splicing factor 3B subunit 4" product "splicing factor 3B subunit 4" product "polyadenylate-binding protein 1-like" product "polyadenylate-binding protein 4-like" product "poly A binding protein, cytoplasmic 2" product "polyadenylate-binding protein 4 isoform 1" product "polyadenylate-binding protein 4 …
		209	cattle|XP_010801037.2 duroc|XP_001924677.1 mouse|NP_001157778.1 mouse|NP_001157784.1 mouse|NP_766432.1 cattle|NP_001094774.1 mouse|NP_001155237.1 warthog|evm.model.scaffold164.19 homo|NP_001452.2 kenya|evm.model.scaffold98.85 duroc|XP_005653130.1 mouse|NP_001347842.1 cattle|NP_001156746.1 kenya|evm.model.scaffold77.4 warthog|evm.model.scaffold177.2 homo|NP_001451.2 duroc|XP_003130152.1 warthog|ev…	product "dimethylaniline monooxygenase [N-oxide-forming] 5-like" P49326|FMO5_ P49326|FMO5_ product "dimethylaniline monooxygenase [N-oxide-forming] 5" P17635|FMO2_ Q5RD01|CDK18_ product "dimethylaniline monooxygenase [N-oxide-forming] 2 isoform X1" P16549|FMO1_ Q58CR3|EIF2D_ product "dimethylaniline monooxygenase [N-oxide-forming] 1" product "putative dimethylaniline monooxygenase [N-oxide-formin…	product "LOW QUALITY PROTEIN: dimethylaniline monooxygenase [N-oxide-forming] 5-like" product "flavin-containing monooxygenase 13" product "flavin-containing monooxygenase 12" product "flavin containing monooxygenase 9 isoform 1" product "dimethylaniline monooxygenase [N-oxide-forming] 5" product "flavin-containing monooxygenase 5 isoform 1" product "flavin-containing monooxygenase 5 isoform 1" p…
210		210	cattle|NP_777236.1 mouse|NP_034448.2 homo|NP_005265.1 duroc|XP_020952016.1 cattle|XP_015327837.1 warthog|evm.model.scaffold15.133 mouse|XP_036014149.1 cattle|NP_001107984.1 mouse|NP_079553.1 mouse|NP_001033744.1 homo|NP_001185593.1 homo|XP_016882095.1 duroc|XP_020939390.1 mouse|NP_001182460.1 duroc|XP_020939839.1 cattle|NP_001106785.1 cattle|NP_001182553.1 cattle|NP_777210.1 mouse|XP_036021738.1 …	product "guanine nucleotide-binding protein G(I)/G(S)/G(O) subunit gamma-5" product "uncharacterized LOC105372280 homolog" product "guanine nucleotide-binding protein G(I)/G(S)/G(O) subunit gamma-7" product "guanine nucleotide-binding protein G(I)/G(S)/G(O) subunit gamma-12" product "guanine nucleotide-binding protein G(I)/G(S)/G(O) subunit gamma-2" P63212|GBG2_ product "guanine nucleotide-bindin…	product "guanine nucleotide-binding protein G(I)/G(S)/G(O) subunit gamma-5 precursor" product "guanine nucleotide-binding protein G(I)/G(S)/G(O) subunit gamma-5" product "guanine nucleotide-binding protein G(I)/G(S)/G(O) subunit gamma-5" product "guanine nucleotide-binding protein G(I)/G(S)/G(O) subunit gamma-5" product "guanine nucleotide-binding protein G(I)/G(S)/G(O) subunit gamma-5-like" prod…
212			homo|NP_057110.3 warthog|evm.model.scaffold70.51 cattle|XP_005212137.1 kenya|evm.model.scaffold36.208 cattle|NP_899207.1 duroc|NP_001230331.1 mouse|NP_084293.1 homo|NP_689656.2 duroc|XP_020955053.1 mouse|NP_067532.2 homo|NP_001139443.1 mouse|XP_036008457.1 duroc|XP_020943020.1 mouse|NP_899109.2 cattle|NP_001069155.1 homo|NP_653284.2 duroc|XP_020923154.1 kenya|evm.model.scaffold56.87 cattle|NP_001…	Q8TC12|RDH11_ Q8TC12|RDH11_ product "retinol dehydrogenase 12 precursor" product "retinol dehydrogenase 11 isoform X1" product "retinol dehydrogenase 12-like isoform X1" product "dehydrogenase/reductase SDR family member 13" Q6UX07|DHR13_ product "retinol dehydrogenase 13" Q8NBN7|RDH13_ Q8NBN7|RDH13_ product "retinol dehydrogenase 14" Q9HBH5|RDH14_ Q9HBH5|RDH14_ product "dehydrogenase/reductase S…	product "retinol dehydrogenase 11 isoform 1 precursor" product "retinol dehydrogenase 11" product "retinol dehydrogenase 12 precursor" product "retinol dehydrogenase 12 isoform 1 precursor" product "retinol dehydrogenase 12 precursor" product "retinol dehydrogenase 11 isoform 1 precursor" product "retinol dehydrogenase 13 isoform 1 precursor" product "retinol dehydrogenase 13 isoform X1" product …
213			cattle|XP_005203103.2 duroc|XP_020931422.1 homo|NP_004817.2 mouse|XP_017170391.1 homo|XP_011539174.1 warthog|evm.model.scaffold72.16 mouse|NP_001356106.1 homo|NP_001093590.1 mouse|NP_647454.2 cattle|XP_015315502.1 homo|NP_055508.3 mouse|NP_808810.1 cattle|NP_808871.3 duroc|XP_020953338.1 duroc|XP_013837706.1 mouse|NP_038811.2 cattle|XP_024832287.1 duroc|XP_020950866.1 homo|NP_258428.2 homo|XP_011…	product "endothelin-converting enzyme-like 1" P42891|ECE1_ product "LOW QUALITY PROTEIN: endothelin-converting enzyme 1" product "endothelin-converting enzyme 2 isoform X7" product "membrane metallo-endopeptidase-like 1" P08049|NEP_ P08049|NEP_ product "neprilysin" product "phosphate-regulating neutral endopeptidase" P70669|PHEX_ product "kell blood group glycoprotein" P78562|PHEX_ P42891|ECE1_ P…	product "endothelin-converting enzyme-like 1 isoform X1" product "endothelin-converting enzyme-like 1 isoform 1" product "endothelin-converting enzyme-like 1 isoform X1" product "endothelin-converting enzyme 1 isoform X1" product "endothelin-converting enzyme 1 isoform a" product "endothelin-converting enzyme 2 isoform D" product "EEF1AKMT4-ECE2 readthrough transcript protein isoform d" product "…
		216	cattle|XP_024834610.1 cattle|XP_005218846.1 homo|NP_663748.1 cattle|XP_005224000.2 duroc|XP_020952691.1 cattle|XP_015313992.1 duroc|XP_020953055.1 warthog|evm.model.scaffold13297.3 warthog|evm.model.scaffold10.189 duroc|XP_020957421.1 kenya|evm.model.scaffold21.10 cattle|XP_005207873.1 cattle|XP_005215826.1 warthog|evm.model.scaffold146.31 homo|NP_001248762.1 homo|NP_663761.1 mouse|NP_001028353.1…	product "LOW QUALITY PROTEIN: CENPB DNA-binding domain-containing protein 1" product "tigger transposable element-derived protein 1-like isoform X1" Q4W5G0|TIGD2_ product "tigger transposable element-derived protein 2" Q4W5G0|TIGD2_ Q9Y4A0|JERKL_ product "jerky protein homolog" product "tigger transposable element-derived protein 5" product "tigger transposable element-derived protein 1-like" pro…	product "tigger transposable element-derived protein 1-like isoform X1" product "CENPB DNA-binding domain-containing protein 1" product "tigger transposable element-derived protein 1" product "tigger transposable element-derived protein 1" product "tigger transposable element-derived protein 1-like isoform X1" product "tigger transposable element-derived protein 2" product "jerky protein homolog-…
	217		cattle|XP_024839019.1 warthog|evm.model.scaffold229.13 homo|XP_005264971.1 mouse|XP_011241171.1 duroc|XP_020924490.1 kenya|evm.model.scaffold38.93 warthog|evm.model.scaffold39.143 kenya|evm.model.scaffold35.32 duroc|XP_020934936.1 cattle|XP_002686855.2 homo|XP_016868308.1 mouse|XP_006515148.1 duroc|XP_020928272.1 cattle|XP_005225929.1 mouse|NP_001028592.1 cattle|XP_005210349.1 duroc|XP_020929395.…	Q8IZD9|DOCK3_ product "dedicator of cytokinesis protein 3 isoform X1" Q8IZD9|DOCK3_ Q8N1I0|DOCK4_ Q8N1I0|DOCK4_ product "dedicator of cytokinesis protein 4 isoform X1" product "LOW QUALITY PROTEIN: dedicator of cytokinesis protein 1" product "LOW QUALITY PROTEIN: dedicator of cytokinesis protein 5" Q9H7D0|DOCK5_ Q9H7D0|DOCK5_ Q92608|DOCK2_ Q92608|DOCK2_ product "dedicator of cytokinesis protein 2…	product "dedicator of cytokinesis protein 3 isoform X1" product "dedicator of cytokinesis protein 3 isoform X1" product "dedicator of cytokinesis protein 3 isoform X1" product "dedicator of cytokinesis protein 4 isoform X1" product "dedicator of cytokinesis protein 4 isoform X1" product "dedicator of cytokinesis protein 4 isoform X1" product "dedicator of cytokinesis protein 1 isoform X1" product…
218		218	cattle|NP_001179612.1 mouse|NP_001074605.1 duroc|XP_003484172.1 homo|XP_016884784.1 homo|NP_940914.1 duroc|NP_001153552.1 kenya|evm.model.scaffold44.1 warthog|evm.model.scaffold71.1 cattle|NP_991362.2 mouse|NP_080660.1 homo|NP_115953.2 duroc|XP_020938111.1 mouse|NP_808414.2 homo|NP_001002254.1 cattle|NP_001095331.2 cattle|XP_002700092.3 duroc|XP_020935502.1 mouse|NP_001107556.1 duroc|XP_020936516…	product "LOW QUALITY PROTEIN: acyl-CoA wax alcohol acyltransferase 1" product "diacylglycerol O-acyltransferase 2" Q2KJD3|CWC15_ Q08E52|PAK1_ product "LOW QUALITY PROTEIN: diacylglycerol O-acyltransferase 2-like" product "diacylglycerol O-acyltransferase 2-like protein 6" product "LOW QUALITY PROTEIN: acyl-CoA wax alcohol acyltransferase 2" product "2-acylglycerol O-acyltransferase 2" Q70VZ7|MOGT…	product "acyl-CoA wax alcohol acyltransferase 1" product "acyl-CoA wax alcohol acyltransferase 1" product "acyl-CoA wax alcohol acyltransferase 1 isoform X1" product "diacylglycerol O-acyltransferase 2-like protein 6" product "diacylglycerol O-acyltransferase 2" product "diacylglycerol O-acyltransferase 2" product "diacylglycerol O-acyltransferase 2 isoform 1" product "acyl-CoA wax alcohol acyltr…
	223		cattle|XP_024854855.1 homo|XP_005251776.1 duroc|XP_003353684.5 mouse|NP_001107596.1 kenya|evm.model.scaffold8.8 warthog|evm.model.scaffold101.45 kenya|evm.model.scaffold49.8 duroc|XP_020919380.1 warthog|evm.model.scaffold43.105 mouse|XP_006496813.1 cattle|XP_005217295.1 homo|XP_016858338.1 duroc|XP_003128390.2 homo|NP_006763.2 cattle|XP_024839550.1 mouse|XP_006524298.1 kenya|evm.model.scaffold50.…	product "LOW QUALITY PROTEIN: disabled homolog 2-interacting protein" Q5VWJ9|SNX30_ Q5VWQ8|DAB2P_ Q9CQJ4|RING2_ product "ras GTPase-activating protein nGAP isoform X12" Q9UJF2|NGAP_ product "LOW QUALITY PROTEIN: ras/Rap GTPase-activating protein SynGAP" F6SEU4|SYGP1_ Q9QUH6|SYGP1_ A6QQ91|RASL3_ product "RAS protein activator like-3 isoform X1" Q6P730|DAB2P_ A6QQ91|RASL3_ Q96PV0|SYGP1_ Q96PV0|SYGP…	product "disabled homolog 2-interacting protein isoform X5" product "disabled homolog 2-interacting protein isoform X5" product "disabled homolog 2-interacting protein isoform 2" product "ras GTPase-activating protein nGAP isoform X1" product "ras GTPase-activating protein nGAP isoform X1" product "ras GTPase-activating protein nGAP isoform X1" product "ras/Rap GTPase-activating protein SynGAP is…
226		226	cattle|XP_024848302.1 cattle|XP_024847493.1 cattle|XP_024848311.1 cattle|XP_010803646.1 cattle|XP_024848306.1 cattle|XP_024848299.1 cattle|XP_015326678.2 duroc|XP_005663896.2 warthog|evm.model.scaffold6076.1 duroc|XP_020947204.1 cattle|XP_005206881.1 kenya|evm.model.scaffold74.176 cattle|XP_005206858.1 cattle|NP_001093803.1 cattle|XP_024848313.1 cattle|XP_024847215.1 warthog|evm.model.scaffold68.…	product "apolipoprotein L3 isoform X1" product "apolipoprotein L3-like" product "LOW QUALITY PROTEIN: apolipoprotein L6"	product "apolipoprotein L2 isoform X1" product "uncharacterized protein LOC515697 isoform X1" product "apolipoprotein L3" product "apolipoprotein L3" product "apolipoprotein L3-like isoform X1" product "apolipoprotein L3" product "LOW QUALITY PROTEIN: apolipoprotein L2" product "apolipoprotein L3 isoform X1" product "apolipoprotein L3" product "apolipoprotein L, 3-like" product "apolipoprotein L3…
	227		duroc|XP_020931560.1 kenya|evm.model.scaffold3.313 mouse|NP_001372637.1 homo|NP_001254479.2 cattle|XP_024835650.1 duroc|XP_020939003.1 kenya|evm.model.scaffold11.11 kenya|evm.model.scaffold2.355 duroc|XP_020925894.1 warthog|evm.model.scaffold73.106 homo|NP_001373054.1 kenya|evm.model.scaffold3.69 cattle|NP_001135957.2 duroc|XP_020930538.1 mouse|XP_011236945.1 cattle|XP_024850108.1 homo|XP_0243093…	product "LOW QUALITY PROTEIN: titin" product "obscurin isoform X1" Q5VST9|OBSCN_ Q15746|MYLK_ product "myosin light chain kinase, smooth muscle isoform X1" Q15746|MYLK_ Q15772|SPEG_ product "LOW QUALITY PROTEIN: striated muscle preferentially expressed protein kinase" Q17QD6|TEFF2_ A2AAJ9|OBSCN_ product "obscurin-like protein 1 isoform X1" O75147|OBSL1_ A2AAJ9|OBSCN_ O75147|OBSL1_ O75147|OBSL1_ A…	product "titin isoform 3" product "titin isoform IC" product "titin isoform X1" product "obscurin isoform c" product "striated muscle preferentially expressed protein kinase" product "striated muscle-specific serine/threonine-protein kinase isoform X1" product "myosin light chain kinase, smooth muscle isoform X1" product "myosin light chain kinase, smooth muscle isoform X1" product "striated musc…
	228		warthog|evm.model.scaffold115.2 duroc|XP_020951642.1 kenya|evm.model.scaffold1.383 kenya|evm.model.scaffold24.49 cattle|XP_024842262.1 mouse|XP_017170110.1 duroc|XP_020946026.1 duroc|XP_020954224.1 cattle|XP_024839751.1 homo|XP_016866694.1 kenya|evm.model.scaffold50.36 warthog|evm.model.scaffold179.18 homo|XP_005251033.1 cattle|XP_024857673.1 homo|NP_001380991.1 mouse|NP_001157012.1 mouse|XP_0360…	Q9Y2W1|TR150_ product "LOW QUALITY PROTEIN: microtubule-actin cross-linking factor 1" Q9UPN3|MACF1_ P30427|PLEC_ product "plectin isoform X4" product "dystonin isoform X1" Q9UPN3|MACF1_ Q9JI55|PLEC_ P15924|DESP_ product "desmoplakin isoform X1" P15924|DESP_ product "LOW QUALITY PROTEIN: epiplakin" P30427|PLEC_ Q15149|PLEC_ Q9H9G7|AGO3_	product "microtubule-actin cross-linking factor 1 isoform X1" product "dystonin isoform X1" product "dystonin isoform X1" product "dystonin isoform X1" product "plectin isoform X3" product "plectin isoform X1" product "microtubule-actin cross-linking factor 1 isoform 2" product "plectin isoform 12alpha" product "microtubule-actin cross-linking factor 1 isoform X1" product "desmoplakin" product "d…
229		229	cattle|NP_001068702.1 cattle|NP_001077233.1 mouse|NP_075891.1 homo|NP_001138417.1 duroc|XP_013854702.1 warthog|evm.model.scaffold15.53 kenya|evm.model.scaffold1.321 homo|NP_006088.2 duroc|NP_001231401.1 warthog|evm.model.scaffold114.95 mouse|NP_001344749.1 mouse|NP_742116.1 duroc|NP_001038037.3 cattle|XP_005224258.1 warthog|evm.model.scaffold15.54 kenya|evm.model.scaffold1.320 homo|NP_001289978.1…	product "myosin regulatory light chain 12B" O14950|ML12B_ O14950|ML12B_ product "myosin regulatory light polypeptide 9" P24844|MYL9_ product "myosin regulatory light chain 2 protein isoform 1" P24032|MLRN_ P24032|MLRN_ P10916|MLRV_ product "myosin regulatory light chain 2, ventricular/cardiac muscle isoform" P10916|MLRV_ product "myosin regulatory light chain 2, skeletal muscle isoform" product "…	product "myosin regulatory light polypeptide 9" product "myosin regulatory light chain 12B" product "myosin regulatory light chain 12B" product "myosin regulatory light chain 12B" product "myosin regulatory light polypeptide 9 isoform a" product "myosin light chain, regulatory B-like isoform 2" product "myosin regulatory light polypeptide 9" product "myosin regulatory light polypeptide 9 isoform …
232			cattle|XP_024844710.1 cattle|XP_024844946.1 cattle|XP_024844995.1 kenya|evm.model.scaffold80.261 duroc|XP_020938319.1 cattle|XP_024842727.1 homo|NP_001364935.1 homo|XP_011543608.1 mouse|XP_011240298.1 warthog|evm.model.scaffold43.65 kenya|evm.model.scaffold32.121 mouse|NP_001138327.1 duroc|XP_020919265.1 cattle|XP_010811283.1 homo|XP_016875568.1 cattle|XP_024848158.1 cattle|XP_024839725.1 mouse|X…	Q13136|LIPA1_ product "liprin-alpha-1 isoform X1" O75335|LIPA4_ product "liprin-alpha-4 isoform X1" product "liprin-alpha-3 isoform X1" product "liprin-alpha-2 isoform X1" Q13136|LIPA1_ Q91Z80|LIPA4_	product "liprin-alpha-4-like" product "liprin-alpha-1-like isoform X1" product "liprin-alpha-4-like isoform X1" product "liprin-alpha-1 isoform X9" product "liprin-alpha-1 isoform c" product "liprin-alpha-1 isoform X1" product "liprin-alpha-1 isoform X1" product "liprin-alpha-4 isoform 1" product "liprin-alpha-4 isoform X1" product "liprin-alpha-2 isoform X1" product "liprin-alpha-2 isoform X1" p…
233		233	cattle|XP_024837356.1 cattle|NP_776421.2 homo|NP_001356197.1 duroc|XP_020939097.1 mouse|NP_031815.2 homo|NP_004377.2 cattle|XP_015327358.1 mouse|NP_001348429.1 duroc|XP_020953956.1 homo|NP_004376.2 mouse|NP_001074718.1 cattle|NP_851378.1 warthog|evm.model.scaffold38.12 duroc|XP_020936732.1 homo|XP_016857536.1 duroc|XP_020945323.1 mouse|XP_030108256.1 kenya|evm.model.scaffold10.292 kenya|evm.model…	product "neurocan core protein isoform X1" product "aggrecan core protein isoform X1" Q64337|SQSTM_ product "versican core protein isoform X1" product "brevican core protein isoform X1" P81282|CSPG2_ product "hyaluronan and proteoglycan link protein 1 precursor" product "hyaluronan and proteoglycan link protein 3 isoform X1" Q96S86|HPLN3_ Q86UW8|HPLN4_ product "hyaluronan and proteoglycan link pr…	product "aggrecan core protein isoform X1" product "brevican core protein isoform 1 precursor" product "aggrecan core protein isoform 3 precursor" product "neurocan core protein precursor" product "neurocan core protein precursor" product "neurocan core protein isoform X1" product "aggrecan core protein isoform 1 precursor" product "versican core protein isoform 1 precursor" product "versican cor…
	236		cattle|XP_005216940.1 duroc|XP_020919294.1 mouse|XP_006496664.1 homo|XP_016856465.1 kenya|evm.model.scaffold79.71 homo|NP_001005361.1 duroc|XP_020939459.1 mouse|XP_006510037.1 cattle|XP_024849866.1 homo|NP_001361198.1 kenya|evm.model.scaffold67.223 duroc|XP_020925171.1 cattle|XP_024854228.1 mouse|XP_006497725.1 kenya|evm.model.scaffold32.127 warthog|evm.model.scaffold100.23 warthog|evm.model.scaf…	product "dynamin-3 isoform X1" P39052|DYN2_ product "dynamin-2 isoform X1" Q05193|DYN1_ product "dynamin-1 isoform X1" Q9UQ16|DYN3_ P39052|DYN2_ Q9UQ16|DYN3_ O00429|DNM1L_ product "dynamin-1-like protein isoform X1" Q8BZ98|DYN3_ Q8BZ98|DYN3_ O00429|DNM1L_ product "interferon-induced GTP-binding protein Mx1" P27594|MX1_ P27594|MX1_ A7VK00|MX2_ A7VK00|MX2_ product "interferon-induced GTP-binding pr…	product "dynamin-3 isoform X1" product "dynamin-3 isoform X1" product "dynamin-3 isoform X1" product "dynamin-2 isoform 2" product "dynamin-2 isoform X1" product "dynamin-2 isoform X1" product "dynamin-1 isoform 5" product "dynamin-1 isoform X2" product "dynamin-1 isoform X9" product "dynamin-1-like protein isoform 5" product "dynamin-1-like protein" product "dynamin-1-like protein isoform e" pro…
237		237	cattle|XP_010805627.1 duroc|XP_020940439.1 homo|NP_006152.2 mouse|NP_035026.1 duroc|XP_020928083.1 cattle|NP_001274777.1 homo|NP_066279.2 mouse|NP_033849.3 mouse|NP_033848.1 cattle|NP_001137577.1 duroc|XP_020957329.1 homo|NP_076924.1 mouse|NP_001316418.1 cattle|NP_001096758.1 mouse|NP_035024.1 homo|NP_002491.3 duroc|XP_020931169.1 homo|NP_006151.3 mouse|NP_035025.3 cattle|NP_001192887.1 duroc|XP_…	product "neurogenin-1" product "neurogenin-3" product "neurogenin-2" product "neurogenic differentiation factor 1" product "neurogenic differentiation factor 2" product "neurogenic differentiation factor 4" product "neurogenic differentiation factor 6" product "class A basic helix-loop-helix protein 15" product "fer3-like protein"	product "neurogenin-1" product "neurogenin-1" product "neurogenin-1" product "neurogenin-3" product "neurogenin-3" product "neurogenin-3" product "neurogenin-2" product "neurogenin-2" product "neurogenin-2" product "neurogenic differentiation factor 4" product "neurogenic differentiation factor 1" product "neurogenic differentiation factor 1" product "neurogenic differentiation factor 1" product …
	238		mouse|NP_722542.2 warthog|evm.model.scaffold665.2 homo|NP_060930.3 duroc|XP_020931994.1 cattle|XP_024836313.1 mouse|XP_036012749.1 homo|XP_016879800.1 homo|NP_001269219.1 duroc|XP_020922491.1 kenya|evm.model.scaffold148.3 cattle|NP_001098473.1 homo|XP_024304726.1 duroc|XP_020947292.1 kenya|evm.model.scaffold74.99 cattle|XP_024848210.1 mouse|NP_001272714.1 mouse|XP_011243948.1 warthog|evm.model.sc…	Q6ZUM4|RHG27_ product "rho GTPase-activating protein 15 isoform X1" product "rho GTPase-activating protein 27 isoform X1" Q6ZUM4|RHG27_ product "rac GTPase-activating protein 1 isoform X1" Q9H0H5|RGAP1_ Q53QZ3|RHG15_ product "rho GTPase-activating protein 9 isoform X1" Q9BRR9|RHG09_ Q9BRR9|RHG09_ Q8IWW6|RHG12_ Q8IWW6|RHG12_ product "rho GTPase-activating protein 12 isoform X1" A4IF90|RHG15_ Q53QZ…	product "rho GTPase-activating protein 15 isoform 1" product "rho GTPase-activating protein 15" product "rho GTPase-activating protein 27 isoform X1" product "rho GTPase-activating protein 27 isoform X1" product "rho GTPase-activating protein 27 isoform X1" product "rho GTPase-activating protein 27 isoform d" product "rho GTPase-activating protein 15" product "rac GTPase-activating protein 1 isof…
239		239	mouse|NP_081937.1 homo|NP_001338043.1 homo|NP_714927.1 homo|NP_149099.2 homo|NP_001310008.1 cattle|XP_024844253.1 duroc|XP_020936633.1 duroc|XP_020936630.1 duroc|XP_020936573.1 duroc|XP_020936574.1 duroc|XP_020936541.1 duroc|XP_020936570.1 duroc|XP_020936538.1 duroc|XP_020936624.1 cattle|XP_024844155.1 cattle|XP_024844547.1 homo|NP_001157887.1 homo|NP_057237.1 duroc|XP_020936540.1 duroc|XP_020936…	product "heat shock transcription factor, Y-linked-like" product "heat shock transcription factor, Y-linked-like" product "heat shock transcription factor, Y-linked-like" product "heat shock transcription factor, Y-linked-like" product "heat shock transcription factor, Y-linked-like" product "heat shock transcription factor, Y-linked-like" product "heat shock transcription factor, Y-linked-like" …	product "heat shock transcription factor, Y-linked" product "heat shock transcription factor, X-linked member 4" product "heat shock transcription factor, Y-linked isoform 1" product "heat shock transcription factor, Y-linked isoform 1" product "heat shock transcription factor, X-linked member 3" product "uncharacterized protein LOC100126053" product "uncharacterized protein LOC112445006" product…
243		243	mouse|NP_598985.1 mouse|NP_598982.1 mouse|NP_001076780.1 mouse|NP_598983.1 mouse|NP_598981.1 mouse|NP_001039009.1 mouse|NP_598986.1 mouse|NP_598980.1 mouse|NP_665844.1 mouse|NP_598977.1 mouse|NP_598984.2 mouse|NP_665849.1 mouse|NP_599004.1 mouse|NP_001160181.1 mouse|NP_599001.1 mouse|XP_017170892.1 mouse|NP_001013809.1 mouse|NP_599000.1 mouse|NP_001161014.1 mouse|NP_665848.1 mouse|NP_598996.1 mou…	product "vomeronasal type-1 receptor 1"	product "vomeronasal 1 receptor 202" product "vomeronasal 1 receptor 201" product "vomeronasal 1 receptor 223" product "vomeronasal 1 receptor 218" product "vomeronasal 1 receptor 198" product "vomeronasal 1 receptor 204" product "vomeronasal 1 receptor 193" product "vomeronasal 1 receptor 215" product "vomeronasal 1 receptor 192" product "vomeronasal 1 receptor 206" product "vomeronasal 1 recept…
244		244	cattle|XP_002691046.1 cattle|NP_001092411.2 duroc|XP_020955154.1 duroc|XP_001929075.2 homo|NP_689544.3 mouse|NP_599008.3 cattle|NP_001095408.1 cattle|XP_002691047.1 cattle|XP_002691045.4 kenya|evm.model.scaffold36.149 duroc|XP_020955153.1 duroc|XP_001929053.1 homo|NP_001032238.1 homo|NP_006812.3 mouse|NP_663419.3 mouse|NP_599007.1 homo|NP_001352717.1 mouse|NP_766168.1 mouse|NP_598949.3 mouse|NP_0…	product "acyl-coenzyme A thioesterase 4-like" product "acyl-coenzyme A thioesterase 4" P49753|ACOT2_ product "LOW QUALITY PROTEIN: acyl-coenzyme A thioesterase 1-like" product "putative acyl-coenzyme A thioesterase 6" Q8N9L9|ACOT4_ Q8N9L9|ACOT4_ product "LOW QUALITY PROTEIN: acyl-coenzyme A amino acid N-acyltransferase 2-like" P49753|ACOT2_ product "acyl-coenzyme A amino acid N-acyltransferase 2"…	product "acyl-coenzyme A thioesterase 4" product "acyl-CoA thioesterase 4" product "peroxisomal succinyl-coenzyme A thioesterase" product "peroxisomal succinyl-coenzyme A thioesterase" product "acyl-coenzyme A thioesterase 2, mitochondrial" product "putative acyl-coenzyme A thioesterase 6 isoform X1" product "acyl-coenzyme A thioesterase 1" product "acyl-coenzyme A thioesterase 1" product "acyl-c…
		245	cattle|NP_001094534.1 kenya|evm.model.scaffold5.475 duroc|XP_005659454.3 homo|NP_067680.3 warthog|evm.model.scaffold14.4 mouse|NP_084479.1 cattle|NP_001069579.1 cattle|XP_005207279.1 homo|NP_001003937.2 duroc|XP_003121422.2 kenya|evm.model.scaffold5.476 homo|NP_003300.1 mouse|NP_941019.2 mouse|NP_033459.1 duroc|XP_020934021.1 duroc|XP_020944731.1 cattle|XP_024855478.1 homo|NP_277047.2 cattle|XP_0…	product "LOW QUALITY PROTEIN: testis-specific Y-encoded-like protein 4" Q1RMH8|SNX3_ product "LOW QUALITY PROTEIN: testis-specific Y-encoded-like protein 1" Q0P5N2|TSYL1_ product "LOW QUALITY PROTEIN: putative testis-specific Y-encoded-like protein 3" product "testis-specific Y-encoded-like protein 5" product "testis-specific Y-encoded-like protein 2 isoform X1" product "testis-specific Y-encoded…	product "testis-specific Y-encoded-like protein 4" product "testis-specific Y-encoded-like protein 4" product "testis-specific Y-encoded-like protein 4" product "testis-specific Y-encoded-like protein 1" product "testis-specific Y-encoded-like protein 1" product "testis-specific Y-encoded-like protein 6" product "testis-specific Y-encoded-like protein 1" product "TSPY-like 3" product "testis-spec…
		248	duroc|NP_001090928.1 cattle|NP_001160046.1 homo|XP_016885263.1 mouse|NP_033454.1 duroc|NP_001139340.1 cattle|XP_015329238.1 mouse|XP_006501359.1 homo|NP_003297.1 cattle|NP_776902.3 mouse|NP_062383.2 mouse|XP_006517325.1 duroc|NP_001139225.1 homo|NP_065122.1 cattle|NP_001179724.2 mouse|NP_035774.2 cattle|XP_005217671.1 duroc|XP_005666948.1 mouse|NP_001103367.1 mouse|XP_006509912.1 homo|XP_01153051…	product "short transient receptor potential channel 5" product "short transient receptor potential channel 4" product "short transient receptor potential channel 7" product "short transient receptor potential channel 3 isoform X1" Q9MYW0|TRPC6_ Q9Y210|TRPC6_ product "short transient receptor potential channel 6 isoform X1" product "short transient receptor potential channel 1 isoform X1" Q15848|A…	product "short transient receptor potential channel 5" product "short transient receptor potential channel 5 isoform X1" product "short transient receptor potential channel 5" product "short transient receptor potential channel 4 isoform X1" product "short transient receptor potential channel 4 isoform X1" product "short transient receptor potential channel 4 isoform epsilon" product "short trans…
249		249	duroc|XP_020950123.1 homo|NP_001278413.1 homo|NP_001703.2 mouse|NP_001028591.2 homo|NP_066296.2 mouse|NP_001034274.1 homo|NP_002474.4 mouse|NP_001106839.1 homo|NP_001284702.1 homo|NP_874366.1 homo|NP_002773.1 homo|XP_016882486.1 homo|XP_016882492.1 homo|NP_002774.2 homo|XP_016882493.1 homo|XP_011524642.1 homo|NP_002776.3 duroc|XP_005655946.2 kenya|evm.model.scaffold124.245 cattle|NP_991357.1 wart…	product "carcinoembryonic antigen-related cell adhesion molecule 5-like isoform X1" product "carcinoembryonic antigen-related cell adhesion molecule 1 isoform X1" product "carcinoembryonic antigen-related cell adhesion molecule 5-like" product "carcinoembryonic antigen-related cell adhesion molecule 2-like" product "carcinoembryonic antigen-related cell adhesion molecule 5-like" product "carcinoe…	product "carcinoembryonic antigen-related cell adhesion molecule 5 isoform 1 preproprotein" product "carcinoembryonic antigen-related cell adhesion molecule 1 isoform 1 precursor" product "carcinoembryonic antigen-related cell adhesion molecule 16 precursor" product "pregnancy-specific beta-1-glycoprotein 3 precursor" product "carcinoembryonic antigen-related cell adhesion molecule 1 isoform 1 pr…
250			cattle|NP_001014962.1 kenya|evm.model.scaffold120.1 duroc|XP_020944234.1 homo|NP_060607.2 mouse|NP_849222.3 homo|NP_001526.2 kenya|evm.model.scaffold82.146 duroc|XP_020938155.1 cattle|XP_005202121.4 mouse|NP_958759.2 homo|NP_062828.3 duroc|XP_003481748.2 cattle|NP_001193802.1 mouse|NP_062804.1 homo|NP_001527.3 cattle|XP_005219340.1 kenya|evm.model.scaffold124.56 kenya|evm.model.scaffold54.8 duroc…	Q5E9L5|ANM6_ product "protein arginine N-methyltransferase 6 isoform X1" P55345|ANM2_ product "LOW QUALITY PROTEIN: protein arginine N-methyltransferase 2" product "protein arginine N-methyltransferase 8 isoform X1" Q63009|ANM1_ Q86WG5|MTMRD_ product "protein arginine N-methyltransferase 1 isoform X1" product "histone-arginine methyltransferase CARM1-like isoform X1" product "protein arginine N-m…	product "protein arginine N-methyltransferase 6" product "protein arginine N-methyltransferase 6" product "protein arginine N-methyltransferase 6" product "protein arginine N-methyltransferase 2 isoform 1" product "protein arginine N-methyltransferase 2 isoform X1" product "protein arginine N-methyltransferase 8" product "protein arginine N-methyltransferase 8 isoform 1" product "protein arginine…
	252		mouse|NP_001357604.1 homo|XP_011522001.1 cattle|XP_015314086.1 duroc|XP_013843397.1 kenya|evm.model.scaffold85.158 kenya|evm.model.scaffold44.45 mouse|NP_079568.1 cattle|XP_024850712.1 warthog|evm.model.scaffold73.71 homo|XP_016861292.1 mouse|XP_006507830.1 homo|XP_016872743.1 cattle|XP_024843261.1 duroc|XP_020957962.1 mouse|XP_006528186.1 homo|XP_006724688.1 duroc|XP_003135199.3 cattle|XP_024843…	product "disks large homolog 4 isoform X2" P78352|DLG4_ Q91XM9|DLG2_ Q12959|DLG1_ product "disks large homolog 2 isoform X1" product "disks large homolog 3 isoform X1" product "disks large homolog 1 isoform X1" Q12959|DLG1_ P70175|DLG3_ P70175|DLG3_ Q63622|DLG2_ Q92796|DLG3_ Q15700|DLG2_ Q3T0C9|SYJ2B_ P57105|SYJ2B_ Q15700|DLG2_ Q12959|DLG1_	product "disks large homolog 4 isoform 6 precursor" product "disks large homolog 4 isoform X1" product "disks large homolog 4 isoform X2" product "synaptojanin-2-binding protein isoform 1" product "disks large homolog 1 isoform X1" product "disks large homolog 1 isoform X1" product "disks large homolog 2 isoform X1" product "disks large homolog 2 isoform X1" product "disks large homolog 2 isoform…
253		253	homo|NP_002112.3 mouse|NP_034519.2 mouse|NP_996988.2 kenya|evm.model.scaffold50.5 kenya|evm.model.scaffold50.2 warthog|evm.model.scaffold374.3 duroc|NP_001302687.1 duroc|NP_001107167.1 duroc|XP_013833169.1 homo|XP_005249108.1 duroc|NP_001107166.1 homo|NP_001287719.1 kenya|evm.model.scaffold50.4 cattle|NP_001029840.2 homo|NP_001346123.1 homo|NP_068818.4 warthog|evm.model.scaffold374.5 mouse|NP_034…	O43189|PHF1_ Q5JTZ9|SYAM_ product "DLA class II histocompatibility antigen, DR-1 beta chain-like precursor" product "MHC class II histocompatibility antigen SLA-DRB1 precursor" product "LOW QUALITY PROTEIN: HLA class II histocompatibility antigen, DRB1-4 beta chain-like" product "SLA class II histocompatibility antigen, DQ haplotype C beta chain precursor" Q5TJE1|DAXX_ product "MHC class II, DO b…	product "HLA class II histocompatibility antigen, DP beta 1 chain precursor" product "histocompatibility 2, O region beta locus precursor" product "histocompatibility 2, class II antigen A, beta 1 precursor" product "HLA class II histocompatibility antigen, DQ beta 2 chain isoform X1" product "HLA class II histocompatibility antigen, DQ beta 2 chain isoform 1 precursor" product "boLa class II his…
255		255	mouse|XP_006505251.1 cattle|XP_024846372.1 duroc|XP_020934483.1 homo|XP_024302767.1 cattle|NP_777175.1 homo|NP_001859.1 duroc|XP_005673222.1 mouse|NP_079626.2 mouse|NP_001019869.1 homo|NP_001860.2 homo|NP_057436.2 duroc|XP_020934484.1 cattle|XP_024846926.1 mouse|XP_017177239.1 duroc|XP_020934395.1 cattle|NP_001179589.1 cattle|NP_001098820.1 mouse|NP_083982.1 mouse|NP_031779.1 duroc|XP_020924199.1…	product "carboxypeptidase A5" product "carboxypeptidase A1 isoform X1" product "carboxypeptidase A4" product "LOW QUALITY PROTEIN: carboxypeptidase A2" product "carboxypeptidase B isoform X1" product "carboxypeptidase B2" Q96IY4|CBPB2_ Q96IY4|CBPB2_ product "carboxypeptidase A6 isoform X1" product "carboxypeptidase O isoform X1" product "LOW QUALITY PROTEIN: mast cell carboxypeptidase A"	product "carboxypeptidase A5 isoform X1" product "carboxypeptidase A5 isoform X1" product "carboxypeptidase A5 isoform X1" product "carboxypeptidase A1 precursor" product "carboxypeptidase A1 preproprotein" product "carboxypeptidase A1 preproprotein" product "carboxypeptidase A2 preproprotein" product "carboxypeptidase A2 precursor" product "carboxypeptidase A4 isoform 1 preproprotein" product "c…
258		258	cattle|NP_001069825.1 duroc|XP_003355570.2 homo|XP_011536436.2 mouse|NP_081294.1 kenya|evm.model.scaffold39.177 warthog|evm.model.scaffold121.24 mouse|NP_001360960.1 homo|NP_006842.2 duroc|XP_020947705.1 cattle|XP_005206070.1 mouse|XP_006514280.1 cattle|XP_003586085.3 mouse|NP_080499.1 homo|NP_001257325.1 duroc|XP_020948782.1 duroc|XP_020949382.1 kenya|evm.model.scaffold78.185 warthog|evm.model.s…	product "GLIPR1-like protein 1" product "glioma pathogenesis-related protein 1 isoform X1" product "GLIPR1-like protein 2" product "cysteine-rich secretory protein LCCL domain-containing 2" A6QLZ7|CRLD2_ A6QLZ7|CRLD2_ product "peptidase inhibitor 15" O43692|PI15_ product "peptidase inhibitor R3HDML" product "cysteine-rich secretory protein LCCL domain-containing 1 isoform X1" Q9H336|CRLD1_ O43692…	product "GLIPR1-like protein 1 precursor" product "GLIPR1-like protein 1 isoform X1" product "GLIPR1-like protein 1 precursor" product "GLI pathogenesis-related 1 like 3 precursor" product "glioma pathogenesis-related protein 1 precursor" product "glioma pathogenesis-related protein 1 isoform X1" product "glioma pathogenesis-related protein 1 isoform X1" product "GLIPR1-like protein 2" product "G…
259		259	cattle|XP_003586262.2 mouse|NP_035469.1 homo|NP_000575.1 duroc|NP_999032.1 warthog|evm.model.scaffold165.29 kenya|evm.model.scaffold21.299 homo|NP_002695.1 duroc|NP_999041.1 cattle|NP_776350.1 mouse|NP_032202.1 mouse|NP_033166.1 homo|NP_002984.1 cattle|NP_776725.1 cattle|NP_001039978.1 homo|NP_002985.1 kenya|evm.model.scaffold21.297 warthog|evm.model.scaffold165.28 mouse|NP_976065.1 duroc|NP_9990…	product "interleukin-8 precursor" P26894|IL8_ P26894|IL8_ product "alveolar macrophage chemotactic factor 2 precursor" O46678|GROA_ P43030|CXCL7_ product "platelet basic protein precursor" P43030|CXCL7_ product "growth-regulated protein homolog gamma-like isoform X1" product "C-X-C motif chemokine 2 precursor" P30034|PLF4_ product "platelet factor 4"	product "C-X-C motif chemokine 15-like" product "C-X-C motif chemokine 15 precursor" product "interleukin-8 isoform 1 precursor" product "platelet basic protein preproprotein" product "interleukin-8 precursor" product "growth-regulated alpha protein precursor" product "C-X-C motif chemokine 2 precursor" product "C-X-C motif chemokine 6 precursor" product "C-X-C motif chemokine 6 precursor" produc…
		263	duroc|XP_020920470.1 cattle|NP_001179504.1 mouse|NP_001074553.1 homo|NP_036597.1 homo|NP_001072.2 mouse|NP_036034.1 cattle|XP_002698454.2 homo|NP_006120.1 kenya|evm.model.scaffold69.134 warthog|evm.model.scaffold86.5 kenya|evm.model.scaffold292.22 duroc|XP_020927995.1 mouse|NP_033885.2 cattle|XP_024852018.1 duroc|XP_001928510.1 cattle|NP_001180043.1 duroc|XP_020956942.1 homo|NP_036596.3 mouse|NP_…	product "LOW QUALITY PROTEIN: cubilin" F1RWC3|CUBN_ Q29549|CLUS_ P13497|BMP1_ product "LOW QUALITY PROTEIN: bone morphogenetic protein 1" product "tolloid-like protein 2 isoform X1" product "tolloid-like protein 1 isoform X3" O43897|TLL1_ product "CUB domain-containing protein 2" F1RWC3|CUBN_ product "membrane frizzled-related protein isoform X1" Q0IIH7|ST14_ product "cubilin-like" F1RWC3|CUBN_ Q…	product "cubilin precursor" product "cubilin precursor" product "tolloid-like protein 2 precursor" product "cubilin precursor" product "tolloid-like protein 2 precursor" product "tolloid-like protein 2 isoform X1" product "bone morphogenetic protein 1 isoform 3 precursor" product "bone morphogenetic protein 1 precursor" product "bone morphogenetic protein 1 isoform X1" product "tolloid-like prote…
		264	duroc|XP_020932612.1 warthog|evm.model.scaffold78.47 cattle|XP_024837159.1 mouse|NP_056563.2 mouse|NP_001278156.1 homo|NP_001258875.2 mouse|NP_035542.2 mouse|NP_932787.1 homo|NP_001019849.2 homo|XP_005248268.1 duroc|XP_020956718.1 cattle|NP_001178445.2 duroc|XP_003125485.1 homo|NP_003052.2 cattle|XP_002698459.1 duroc|XP_020928473.1 warthog|evm.model.scaffold19.94 kenya|evm.model.scaffold30.158 ke…	product "slit homolog 3 protein isoform X1" O88280|SLIT3_ product "LOW QUALITY PROTEIN: slit homolog 2 protein" product "leucine-rich repeat-containing protein 24" product "slit homolog 1 protein" O94813|SLIT2_ O94813|SLIT2_ O75094|SLIT3_ product "leucine-rich repeat-containing protein 26" product "LOW QUALITY PROTEIN: leucine-rich repeat-containing protein 55" product "leucine-rich repeat-contai…	product "slit homolog 3 protein isoform X1" product "slit homolog 1 protein precursor" product "slit homolog 2 protein isoform a precursor" product "slit homolog 3 protein isoform 1 precursor" product "slit homolog 3 protein precursor" product "leucine-rich repeat-containing protein 24 precursor" product "leucine-rich repeat-containing protein 24 precursor" product "slit homolog 2 protein isoform…
		265	mouse|NP_001028581.1 duroc|XP_020925726.1 cattle|XP_003585707.1 homo|NP_001128529.2 mouse|XP_036016065.1 cattle|NP_001094702.1 mouse|NP_082180.2 mouse|NP_032174.2 homo|NP_004479.1 duroc|XP_013843208.1 kenya|evm.model.scaffold96.17 duroc|XP_020938892.1 kenya|evm.model.scaffold59.146 mouse|NP_001351825.1 cattle|NP_001069431.1 duroc|XP_020925727.1 cattle|XP_024850825.1 homo|NP_001017403.1 homo|NP_06…	product "leucine-rich repeat-containing protein 15" product "insulin-like growth factor-binding protein complex acid labile subunit isoform X1" product "leucine-rich repeat-containing G-protein coupled receptor 4 isoform X1" F1MLX5|LGR4_ product "platelet glycoprotein V" F1MLX5|LGR4_ product "leucine-rich repeat-containing G-protein coupled receptor 5 precursor" product "leucine-rich repeat-conta…	product "leucine-rich repeat-containing G-protein coupled receptor 6 precursor" product "leucine-rich repeat-containing protein 15" product "leucine-rich repeat-containing protein 15 isoform a precursor" product "leucine-rich repeat-containing protein 15 isoform X1" product "carboxypeptidase N subunit 2 precursor" product "carboxypeptidase N subunit 2 precursor" product "platelet glycoprotein V p…
		267	cattle|XP_010807337.1 homo|NP_006168.1 homo|XP_011535103.2 duroc|XP_001925889.3 mouse|NP_032762.1 homo|NP_005452.2 duroc|XP_013840831.2 kenya|evm.model.scaffold34.301 mouse|NP_034788.1 cattle|XP_002692508.1 cattle|XP_024834400.1 duroc|XP_020952724.1 homo|NP_005351.2 mouse|NP_001020748.2 homo|NP_963883.2 mouse|NP_919331.1 cattle|XP_005215337.1 duroc|XP_020946195.1 cattle|NP_001193229.1 duroc|XP_02…	product "LOW QUALITY PROTEIN: neural retina-specific leucine zipper protein" product "transcription factor MafB" Q9Y5Q3|MAFB_ product "transcription factor Maf" product "LOW QUALITY PROTEIN: transcription factor MafA" product "transcription factor MafK" Q90596|MAFK_ product "transcription factor MafG" A5PJV0|MAFG_ A5PJV0|MAFG_ A7YY73|MAFF_ product "transcription factor MafF isoform X1"	product "neural retina-specific leucine zipper protein" product "neural retina-specific leucine zipper protein isoform 1" product "neural retina-specific leucine zipper protein isoform X1" product "neural retina-specific leucine zipper protein" product "transcription factor MafB" product "transcription factor MafB" product "transcription factor MafB" product "transcription factor Maf isoform X1" …
	268		cattle|NP_001094616.1 cattle|XP_024844211.1 homo|NP_001036002.1 duroc|XP_003484206.1 mouse|XP_036017816.1 homo|XP_005272738.1 duroc|XP_020936046.1 mouse|NP_796327.1 cattle|XP_024844519.1 cattle|NP_001069536.1 homo|NP_775924.1 mouse|NP_808577.3 duroc|XP_020926788.1 warthog|evm.model.scaffold14281.1 kenya|evm.model.scaffold25.100 kenya|evm.model.scaffold25.101 warthog|evm.model.scaffold14281.2 keny…	product "sodium/hydrogen exchanger 6 isoform X1" product "sodium/hydrogen exchanger 7 isoform X1" product "sodium/hydrogen exchanger 9 isoform X1" Q92581|SL9A6_ Q92581|SL9A6_ Q92581|SL9A6_ Q92581|SL9A6_ Q96T83|SL9A7_ Q96T83|SL9A7_ Q96T83|SL9A7_ Q8BLV3|SL9A7_ Q8BZ00|SL9A9_ product "sodium/hydrogen exchanger 8 isoform X1" Q8IVB4|SL9A9_ O94888|UBXN7_ Q8IVB4|SL9A9_ Q4R8V4|SL9A8_ Q12959|DLG1_ Q9Y2E8|S…	product "sodium/hydrogen exchanger 6 precursor" product "LOW QUALITY PROTEIN: sodium/hydrogen exchanger 6-like" product "sodium/hydrogen exchanger 6 isoform a precursor" product "sodium/hydrogen exchanger 6 isoform X2" product "sodium/hydrogen exchanger 7 isoform X1" product "sodium/hydrogen exchanger 7 precursor" product "sodium/hydrogen exchanger 7 isoform X1" product "sodium/hydrogen exchanger…
269		269	cattle|XP_024831694.1 duroc|XP_003353913.1 mouse|NP_663501.2 homo|NP_002550.2 duroc|XP_020928697.1 kenya|evm.model.scaffold26.226 warthog|evm.model.scaffold112.38 mouse|NP_035156.2 cattle|NP_001029221.1 homo|NP_002552.2 cattle|XP_005220317.1 homo|NP_001243725.1 duroc|XP_013836671.2 kenya|evm.model.scaffold121.33 cattle|XP_024833074.1 kenya|evm.model.scaffold26.143 mouse|NP_001363911.1 mouse|NP_00…	product "P2X purinoceptor 3" product "P2X purinoceptor 4" Q5E9U1|P2RX4_ Q5E9U1|P2RX4_ product "P2X purinoceptor 5 isoform X1" Q9UBL9|P2RX2_ product "P2X purinoceptor 2 isoform X1" product "P2X purinoceptor 1 isoform X1" P51575|P2RX1_ product "P2X purinoceptor 7 isoform X2" product "P2X purinoceptor 6 isoform X1" Q99572|P2RX7_	product "P2X purinoceptor 3" product "P2X purinoceptor 3" product "P2X purinoceptor 3" product "P2X purinoceptor 4 isoform 1" product "P2X purinoceptor 4" product "P2X purinoceptor 5 isoform A" product "P2X purinoceptor 5 isoform X1" product "P2X purinoceptor 4 isoform 1" product "P2X purinoceptor 2 isoform X1" product "P2X purinoceptor 5 isoform 2" product "P2X purinoceptor 2 isoform d" product …
272		272	cattle|NP_001162059.1 cattle|XP_010803820.1 cattle|XP_024848401.1 cattle|NP_001306812.1 cattle|XP_010803813.1 cattle|XP_002687840.1 cattle|XP_003586171.1 cattle|NP_001091632.1 duroc|XP_020948016.1 homo|NP_002250.2 cattle|XP_024848406.1 cattle|XP_024848396.1 homo|NP_002251.2 mouse|NP_001129540.1 homo|NP_031359.2 warthog|evm.model.scaffold779.24 mouse|XP_006506493.1 mouse|XP_017176908.1 homo|NP_038…	product "NKG2-A/NKG2-B type II integral membrane protein isoform X1" product "LOW QUALITY PROTEIN: natural killer cells antigen CD94" product "C-type lectin domain family 7 member A-like" product "LOW QUALITY PROTEIN: killer cell lectin-like receptor subfamily G member 1"	product "NKG2-A/NKG2-B type II integral membrane protein-like" product "NKG2-A/NKG2-B type II integral membrane protein isoform X1" product "NKG2-A/NKG2-B type II integral membrane protein-like" product "killer cell lectin-like receptor subfamily C, member 1" product "NKG2-A/NKG2-B type II integral membrane protein isoform X1" product "NKG2-A/NKG2-B type II integral membrane protein isoform X1" p…
		273	kenya|evm.model.scaffold38.358 duroc|XP_020926764.1 warthog|evm.model.scaffold36.132 cattle|NP_001231538.1 homo|NP_000729.2 duroc|NP_999199.1 kenya|evm.model.scaffold80.57 mouse|NP_031724.2 duroc|XP_020933872.1 mouse|XP_006506199.1 homo|NP_001006630.1 cattle|NP_001074202.1 warthog|evm.model.scaffold39.39 duroc|NP_999426.1 kenya|evm.model.scaffold51.134 homo|NP_001307846.1 duroc|XP_020955567.1 cat…	Q9N2B0|HRH1_ product "histamine H1 receptor isoform X1" Q9N2B0|HRH1_ product "muscarinic acetylcholine receptor M1" P04761|ACM1_ product "histamine H3 receptor" P06199|ACM2_ product "muscarinic acetylcholine receptor M2" P06199|ACM2_ product "LOW QUALITY PROTEIN: muscarinic acetylcholine receptor M5" P19367|HXK1_ product "muscarinic acetylcholine receptor M3 isoform X1" product "muscarinic acetyl…	product "muscarinic acetylcholine receptor M1" product "muscarinic acetylcholine receptor M1" product "muscarinic acetylcholine receptor M1" product "muscarinic acetylcholine receptor M2 isoform X1" product "muscarinic acetylcholine receptor M2" product "muscarinic acetylcholine receptor M2" product "muscarinic acetylcholine receptor M5" product "muscarinic acetylcholine receptor M5" product "mus…
		274	mouse|NP_001030036.2 cattle|XP_005228173.1 duroc|XP_003135128.1 kenya|evm.model.scaffold62.75 homo|NP_006141.2 mouse|NP_001277553.1 mouse|NP_997059.1 cattle|NP_001039855.1 duroc|NP_001116672.1 warthog|evm.model.scaffold39.132 kenya|evm.model.scaffold35.20 kenya|evm.model.scaffold38.218 mouse|XP_006506169.1 duroc|XP_020924847.1 homo|XP_011531734.1 cattle|XP_002697031.2 warthog|evm.model.scaffold36…	product "prickle-like protein 3" O43900|PRIC3_ product "testin" Q2QLE3|TES_ Q8K2Y9|CCM2_ Q7Z3G6|PRIC2_ product "prickle-like protein 2 isoform X1" Q7Z3G6|PRIC2_ product "prickle-like protein 1 isoform X1" Q96MT3|PRIC1_ product "LIM and cysteine-rich domains protein 1" Q5PXT2|LMCD1_ Q5PXT2|LMCD1_ product "prickle-like protein 4" Q7Z3G6|PRIC2_	product "Tes-like protein" product "prickle planar cell polarity protein 3 isoform X1" product "prickle planar cell polarity protein 3 isoform 1" product "prickle planar cell polarity protein 3" product "testin" product "testin" product "prickle-like protein 2 isoform X1" product "prickle-like protein 2 isoform X1" product "prickle-like protein 2" product "testin isoform 1" product "prickle-like …
275		275	homo|NP_110406.1 duroc|XP_003131344.1 cattle|XP_005220944.1 mouse|NP_038597.2 kenya|evm.model.scaffold51.45 mouse|NP_001032801.1 homo|NP_000229.1 cattle|XP_024846603.1 mouse|XP_011237615.1 cattle|XP_024834494.1 duroc|XP_020931424.1 homo|XP_011510411.1 duroc|XP_020934418.1 duroc|XP_020919535.1 cattle|NP_001179918.1 homo|NP_647479.2 duroc|XP_020918279.1 mouse|NP_766393.2 mouse|NP_034730.1 homo|NP_7…	product "potassium voltage-gated channel subfamily H member 6" Q8WNY2|KCNH2_ product "potassium voltage-gated channel subfamily H member 7 isoform X1" product "potassium voltage-gated channel subfamily H member 2 isoform X3" product "LOW QUALITY PROTEIN: potassium voltage-gated channel subfamily H member 1" product "potassium voltage-gated channel subfamily H member 5 isoform X1" product "potassi…	product "potassium voltage-gated channel subfamily H member 6 isoform 1" product "potassium voltage-gated channel subfamily H member 6 isoform X1" product "potassium voltage-gated channel subfamily H member 2 isoform 1" product "potassium voltage-gated channel subfamily H member 6" product "potassium voltage-gated channel subfamily H member 2 isoform a" product "potassium voltage-gated channel su…
		276	cattle|XP_024853037.1 warthog|evm.model.scaffold45.69 kenya|evm.model.scaffold33.20 duroc|NP_001116596.1 homo|NP_001230013.1 mouse|NP_001300848.1 homo|XP_011531000.1 warthog|evm.model.scaffold82.24 duroc|NP_001090889.1 kenya|evm.model.scaffold4.270 mouse|NP_034267.3 cattle|NP_777150.1 mouse|NP_001156422.1 cattle|XP_010813318.2 duroc|XP_020950258.1 homo|XP_016882621.1 homo|NP_005060.1 mouse|XP_006…	Q9XTA5|HIF1A_ Q9XTA5|HIF1A_ product "hypoxia-inducible factor 1-alpha" Q99814|EPAS1_ product "endothelial PAS domain-containing protein 1" Q99814|EPAS1_ product "hypoxia-inducible factor 3-alpha isoform X1" product "single-minded homolog 2 isoform X1" product "single-minded homolog 1" product "LOW QUALITY PROTEIN: neuronal PAS domain-containing protein 3" P81133|SIM1_ product "neuronal PAS domain…	product "hypoxia-inducible factor 1-alpha isoform X1" product "hypoxia-inducible factor 1-alpha isoform 3" product "hypoxia-inducible factor 1-alpha isoform 1" product "endothelial PAS domain-containing protein 1 isoform X1" product "endothelial PAS domain-containing protein 1" product "endothelial PAS domain-containing protein 1" product "hypoxia-inducible factor 3-alpha isoform 1" product "hypo…
279		279	cattle|XP_002685775.1 cattle|NP_001020495.1 homo|NP_000291.1 cattle|NP_001069288.1 duroc|XP_020953258.1 homo|NP_036532.1 warthog|evm.model.scaffold72.2 duroc|NP_001231624.1 kenya|evm.model.scaffold1.681 duroc|XP_013854492.1 homo|XP_011539888.1 mouse|XP_017175533.1 mouse|NP_035239.1 cattle|XP_024833617.1 mouse|NP_036174.1 cattle|NP_001179015.1 duroc|XP_020951132.1 cattle|NP_001012705.2 homo|NP_055…	product "phospholipase A2, membrane associated" Q69DL0|C1QA_ product "group IID secretory phospholipase A2 precursor" product "calcium-dependent phospholipase A2" product "group IIE secretory phospholipase A2" product "group 10 secretory phospholipase A2-like" product "group IIF secretory phospholipase A2" product "LOW QUALITY PROTEIN: putative inactive group IIC secretory phospholipase A2"	product "phospholipase A2, membrane associated" product "phospholipase A2, membrane associated precursor" product "phospholipase A2, membrane associated precursor" product "phospholipase A2, membrane associated precursor" product "group IID secretory phospholipase A2 isoform 1 precursor" product "phospholipase A2 group V isoform X1" product "phospholipase A2 group V isoform X1" product "group IID…
280		280	cattle|NP_001069658.1 duroc|XP_020940339.1 homo|NP_803431.1 mouse|NP_080562.2 homo|NP_002023.2 mouse|NP_034369.1 cattle|NP_776487.1 kenya|evm.model.scaffold80.23 duroc|NP_999140.1 homo|NP_114100.1 duroc|XP_001924726.6 cattle|NP_777217.1 cattle|XP_003587783.2 homo|NP_000137.2 duroc|NP_001231060.1 mouse|NP_001078994.1 mouse|NP_001078993.1 mouse|NP_034370.2 cattle|XP_015316926.1 mouse|NP_001033786.1…	product "ferritin, mitochondrial" Q8NHX9|TPC2_ product "ferritin heavy chain" product "ferritin heavy polypeptide-like 17" product "ferritin light chain" P08267|FRIH_ P02794|FRIH_ product "LOW QUALITY PROTEIN: ferritin light chain-like" product "ferritin, heavy subunit-like"	product "ferritin, mitochondrial precursor" product "ferritin, mitochondrial precursor" product "ferritin, mitochondrial precursor" product "ferritin heavy chain" product "ferritin heavy chain" product "ferritin heavy chain" product "ferritin heavy polypeptide-like 17" product "ferritin light chain" product "ferritin light chain" product "ferritin light chain" product "uncharacterized protein LOC…
283		283	cattle|XP_015328186.2 cattle|XP_010806585.2 warthog|evm.model.scaffold16.1 duroc|NP_998979.1 kenya|evm.model.scaffold8.81 mouse|NP_032674.1 mouse|NP_001012323.1 mouse|NP_032675.2 mouse|NP_001034633.1 mouse|NP_001009550.1 mouse|XP_011248383.1 mouse|XP_030108860.1 mouse|XP_006537550.1 mouse|XP_006537547.1 mouse|NP_001156483.1 mouse|XP_030108871.1 mouse|XP_006537714.1 mouse|XP_006537589.1 mouse|XP_0…	Q96RL7|VP13A_ product "salivary lipocalin precursor" P81608|SAL_ product "epididymal-specific lipocalin-9 isoform X1"	product "major allergen Equ c 1" product "major allergen Equ c 1 isoform X1" product "major urinary protein 4 precursor" product "major urinary protein 20 precursor" product "major urinary protein 5 precursor" product "major urinary protein 3 precursor" product "major urinary protein 26 precursor" product "major urinary protein (Mup)-like isoform X1" product "major urinary protein 7 isoform X1" p…
	287		mouse|NP_084390.1 warthog|evm.model.scaffold10.199 cattle|NP_001070362.2 duroc|XP_020928530.1 kenya|evm.model.scaffold9.138 warthog|evm.model.scaffold10.198 kenya|evm.model.scaffold21.3 duroc|XP_020956425.1 homo|XP_024303696.1 kenya|evm.model.scaffold21.2 duroc|XP_020956418.1 homo|XP_011530324.2 mouse|NP_082981.3 cattle|XP_010804331.2 homo|NP_055421.1 homo|XP_005263140.1 cattle|XP_015327042.1 mou…	product "probable E3 ubiquitin-protein ligase HERC4 isoform X1" Q5GLZ8|HERC4_ O88343|S4A4_ product "E3 ISG15--protein ligase HERC5" P52306|GDS1_ product "probable E3 ubiquitin-protein ligase HERC6 isoform X1" product "probable E3 ubiquitin-protein ligase HERC3 isoform X1" Q6F3J0|NFKB1_ Q5GLZ8|HERC4_ Q15034|HERC3_ Q8TD19|NEK9_ Q05086|UBE3A_ Q5GLZ8|HERC4_ Q15034|HERC3_ Q86SG6|NEK8_ Q5GLZ8|HERC4_ Q1…	product "probable E3 ubiquitin-protein ligase HERC4 isoform 1" product "probable E3 ubiquitin-protein ligase HERC4" product "probable E3 ubiquitin-protein ligase HERC4 isoform X1" product "E3 ISG15--protein ligase HERC5 isoform X1" product "probable E3 ubiquitin-protein ligase HERC3 isoform a" product "probable E3 ubiquitin-protein ligase HERC6 isoform X1" product "probable E3 ubiquitin-protein l…
	288		warthog|evm.model.scaffold185.22 mouse|NP_084389.2 duroc|XP_020935958.1 mouse|NP_443208.1 homo|NP_078881.3 cattle|XP_024844559.1 homo|XP_011529263.1 kenya|evm.model.scaffold101.86 cattle|XP_024832921.1 duroc|XP_020956318.1 homo|NP_055886.1 duroc|XP_013843064.2 mouse|XP_036017177.1 cattle|NP_001192451.1 warthog|evm.model.scaffold14849.3 kenya|evm.model.scaffold100.35 warthog|evm.model.scaffold146.…	Q9UNA1|RHG26_ product "oligophrenin-1 isoform X1" Q9UNA1|RHG26_ product "rho GTPase-activating protein 10 isoform X1" product "rho GTPase-activating protein 26 isoform X1" Q7YQL6|OPHN1_ Q7YQL6|OPHN1_ A6NI28|RHG42_ A6NI28|RHG42_ product "rho GTPase-activating protein 42" A1A4S6|RHG10_ Q08DP6|RHG10_ A1A4S6|RHG10_ O60890|OPHN1_ O60890|OPHN1_ Q9UNA1|RHG26_ A6NI28|RHG42_ A6NI28|RHG42_ O60890|OPHN1_ Q9…	product "rho GTPase-activating protein 10 isoform 1" product "oligophrenin-1 isoform a" product "rho GTPase-activating protein 10" product "oligophrenin-1 isoform X1" product "oligophrenin-1 isoform X1" product "rho GTPase-activating protein 10 isoform X1" product "rho GTPase-activating protein 26 isoform a" product "rho GTPase-activating protein 26 isoform X1" product "rho GTPase-activating prot…
	289	289	mouse|NP_073725.2 duroc|XP_003122123.2 homo|NP_699197.3 cattle|XP_010806541.2 kenya|evm.model.scaffold8.103 homo|NP_150094.5 duroc|XP_020931485.1 mouse|NP_001074860.2 duroc|XP_020946241.1 homo|NP_937756.1 homo|XP_024308646.1 duroc|XP_020951518.1 cattle|XP_024842094.1 cattle|XP_015322540.1 mouse|XP_011238862.1 mouse|XP_036010291.1 kenya|evm.model.scaffold1.446 cattle|XP_024857667.1 cattle|XP_02485…	product "sushi, von Willebrand factor type A, EGF and pentraxin domain-containing protein 1" Q4LDE5|SVEP1_ product "LOW QUALITY PROTEIN: CUB and sushi domain-containing protein 1" product "CUB and sushi domain-containing protein 3 isoform X1" product "LOW QUALITY PROTEIN: CUB and sushi domain-containing protein 2" Q7Z408|CSMD2_ Q7Z407|CSMD3_ Q7Z407|CSMD3_ Q7Z407|CSMD3_ Q7Z407|CSMD3_ Q7Z407|CSMD3_…	product "sushi, von Willebrand factor type A, EGF and pentraxin domain-containing protein 1 precursor" product "sushi, von Willebrand factor type A, EGF and pentraxin domain-containing protein 1 precursor" product "sushi, von Willebrand factor type A, EGF and pentraxin domain-containing protein 1" product "CUB and sushi domain-containing protein 1 precursor" product "CUB and sushi domain-containi…
	291	291	cattle|XP_024832434.1 cattle|XP_024832376.1 cattle|XP_015330515.2 cattle|NP_001029108.1 cattle|XP_024832435.1 duroc|NP_999446.1 kenya|evm.model.scaffold8796.1 warthog|evm.model.scaffold129.2 mouse|NP_001025148.3 mouse|NP_034018.2 homo|NP_000177.2 homo|XP_011508322.1 cattle|XP_005217472.2 cattle|NP_001033618.1 homo|XP_011507585.1 mouse|NP_056595.1 kenya|evm.model.scaffold9018.1 duroc|XP_020937510.…	product "complement factor H precursor" Q9P0L2|MARK1_ product "coagulation factor XIII B chain isoform X1"	product "complement factor H-like" product "complement factor H-like" product "complement factor H isoform X1" product "complement factor H precursor" product "LOW QUALITY PROTEIN: complement factor H" product "complement factor H-related protein C isoform 1 precursor" product "complement factor H precursor" product "complement factor H isoform a precursor" product "complement factor H-related pr…
294		294	cattle|XP_024844791.1 cattle|XP_024844794.1 cattle|XP_024844799.1 cattle|XP_002690379.3 cattle|XP_024852821.1 cattle|XP_024844949.1 duroc|XP_013847945.1 duroc|XP_020942505.1 homo|XP_011533778.1 duroc|XP_020942512.1 homo|NP_079494.1 homo|NP_078794.1 cattle|XP_024852825.1 homo|NP_570970.2 cattle|NP_001193675.1 cattle|NP_001162075.1 cattle|NP_001096703.1 homo|NP_079493.1 cattle|NP_001162079.1 cattle…	product "NKG2D ligand 4-like" product "NKG2D ligand 4-like" product "LOW QUALITY PROTEIN: NKG2D ligand 4-like" product "NKG2D ligand 1 precursor" product "NKG2D ligand 1-like"	product "retinoic acid early transcript 1E" product "retinoic acid early transcript 1E-like" product "retinoic acid early transcript 1E-like" product "retinoic acid early transcript 1E" product "retinoic acid early transcript 1E-like" product "retinoic acid early transcript 1E" product "retinoic acid early transcript 1E isoform X1" product "UL16-binding protein 1 isoform 1 precursor" product "UL1…
	295		cattle|XP_024850992.1 homo|XP_024310152.1 duroc|XP_020933504.1 mouse|NP_001292909.1 kenya|evm.model.scaffold101.102 warthog|evm.model.scaffold185.49 cattle|XP_024844145.1 duroc|XP_020936138.1 homo|NP_006720.1 mouse|XP_006528644.1 duroc|XP_020921307.1 mouse|NP_062644.1 cattle|NP_001179543.1 homo|NP_001035982.1 warthog|evm.model.scaffold185.52 kenya|evm.model.scaffold101.106 kenya|evm.model.scaffol…	product "protein diaphanous homolog 1 isoform X2" O60610|DIAP1_ O60610|DIAP1_ product "protein diaphanous homolog 2 isoform X1" product "protein diaphanous homolog 3 isoform X1" O60610|DIAP1_ O60610|DIAP1_ Q9NSV4|DIAP3_ O60879|DIAP2_ O60879|DIAP2_ O60879|DIAP2_ O60879|DIAP2_ O60610|DIAP1_ O60610|DIAP1_ O60879|DIAP2_ Q9NSV4|DIAP3_ O60879|DIAP2_ Q9NSV4|DIAP3_	product "protein diaphanous homolog 1 isoform X1" product "protein diaphanous homolog 1 isoform X1" product "protein diaphanous homolog 1 isoform 1" product "protein diaphanous homolog 2" product "protein diaphanous homolog 2 isoform 156" product "protein diaphanous homolog 2 isoform X1" product "protein diaphanous homolog 3" product "protein diaphanous homolog 3" product "protein diaphanous homo…
296		296	duroc|XP_020941821.1 mouse|NP_031844.1 mouse|NP_031846.2 cattle|XP_024840865.1 mouse|XP_030109981.1 cattle|NP_001092837.1 mouse|NP_001098629.1 mouse|NP_059092.2 homo|NP_000756.3 homo|NP_001243426.2 homo|NP_059488.2 cattle|NP_001069356.1 cattle|NP_776956.2 homo|NP_000768.1 kenya|evm.model.scaffold125.149 kenya|evm.model.scaffold259.1 warthog|evm.model.scaffold766.1 mouse|NP_062766.2 warthog|evm.mo…	product "cytochrome P450 3A29-like" P79401|CP3AT_ P79401|CP3AT_ P79401|CP3AT_ P79401|CP3AT_ product "cytochrome P450 3A46" product "cytochrome P450, subfamily IIIA, polypeptide 22" product "cytochrome P450 3A29" P47787|THAS_ product "thromboxane-A synthase" product "LOW QUALITY PROTEIN: cytochrome P450 3A29-like" P47787|THAS_	product "cytochrome P450 3A11" product "cytochrome P450 3A16" product "cytochrome P450 3A24" product "cytochrome P450 3A13 isoform X1" product "cytochrome P450, subfamily IIIA, polypeptide 4" product "cytochrome P450 3A41" product "cytochrome P450 3A41" product "cytochrome P450 3A7" product "CYP3A7-CYP3A51P protein" product "cytochrome P450 3A4 isoform 1" product "cytochrome P450, family 3, subfa…
		297	cattle|XP_010801455.2 cattle|XP_010801096.1 kenya|evm.model.scaffold72.20 duroc|NP_999235.1 homo|NP_002548.3 mouse|NP_031722.1 duroc|XP_003355301.2 kenya|evm.model.scaffold72.19 mouse|NP_075675.2 warthog|evm.model.scaffold155.42 duroc|NP_001245306.1 cattle|NP_777124.1 homo|NP_003456.1 mouse|XP_006529943.1 duroc|XP_003130344.2 homo|NP_970615.2 warthog|evm.model.scaffold43.70 mouse|XP_017175043.1 w…	Q28990|OVGP1_ product "oviduct-specific glycoprotein precursor" product "acidic mammalian chitinase-like isoform X1" Q9BZP6|CHIA_ Q9BZP6|CHIA_ product "chitinase, acidic precursor" product "chitotriosidase-1" Q13231|CHIT1_ Q29411|CH3L1_ Q29411|CH3L1_ Q15782|CH3L2_ product "chitinase-3-like protein 1 precursor" product "chitinase-3-like protein 2"	product "oviduct-specific glycoprotein isoform X1" product "oviduct-specific glycoprotein-like isoform X1" product "oviduct-specific glycoprotein precursor" product "oviduct-specific glycoprotein precursor" product "acidic mammalian chitinase precursor" product "acidic mammalian chitinase precursor" product "chitotriosidase-1 isoform 1 precursor" product "chitotriosidase-1 isoform X1" product "ac…
298		298	cattle|XP_015316855.1 mouse|NP_987075.1 homo|NP_944605.2 mouse|NP_997423.1 homo|NP_473373.2 homo|NP_671732.3 mouse|NP_109651.1 homo|NP_001357393.1 cattle|NP_001179379.1 mouse|NP_001275730.1 homo|NP_001290544.1 mouse|NP_694707.2 mouse|XP_889617.1 mouse|NP_694735.2 mouse|NP_001030040.2 mouse|NP_001368930.1 mouse|NP_001371138.1 mouse|NP_705744.2 mouse|NP_780740.2 duroc|XP_020938183.1 cattle|XP_02484…	product "LOW QUALITY PROTEIN: mas-related G-protein coupled receptor member G" product "mas-related G-protein coupled receptor member X2" product "mas-related G-protein coupled receptor member X2-like"	product "mas-related G-protein coupled receptor member D" product "mas-related G-protein coupled receptor member D" product "mas-related G-protein coupled receptor member D" product "mas-related G-protein coupled receptor member X1" product "mas-related G-protein coupled receptor member X4" product "mas-related G-protein coupled receptor member X1" product "mas-related G-protein coupled receptor …
302		302	cattle|XP_024839008.1 homo|NP_115605.2 duroc|XP_020921440.1 cattle|XP_005213943.1 kenya|evm.model.scaffold52.28 mouse|NP_780708.1 homo|NP_443142.1 cattle|XP_024855916.1 duroc|XP_020924636.1 homo|NP_065729.1 homo|NP_001137481.1 mouse|NP_942563.2 cattle|XP_015316947.1 cattle|XP_024845035.1 duroc|NP_001295758.1 cattle|XP_002691732.1 homo|NP_001371539.1 mouse|NP_951020.1 duroc|XP_013841931.1 cattle|X…	product "SLIT and NTRK-like protein 6 isoform X1" Q9H5Y7|SLIK6_ product "leucine-rich repeat and transmembrane domain-containing protein 1 isoform X1" product "SLIT and NTRK-like protein 1 precursor" product "SLIT and NTRK-like protein 2" product "SLIT and NTRK-like protein 5" product "SLIT and NTRK-like protein 4" product "SLIT and NTRK-like protein 3"	product "leucine-rich repeat and transmembrane domain-containing protein 1" product "SLIT and NTRK-like protein 6 precursor" product "SLIT and NTRK-like protein 6 isoform X1" product "SLIT and NTRK-like protein 6 precursor" product "SLIT and NTRK-like protein 1 precursor" product "SLIT and NTRK-like protein 1" product "leucine-rich repeat and transmembrane domain-containing protein 1 isoform 1 pr…
303		303	cattle|NP_001071633.1 duroc|XP_020919894.1 mouse|XP_030103179.1 homo|XP_024303540.1 kenya|evm.model.scaffold69.277 warthog|evm.model.scaffold172.49 kenya|evm.model.scaffold59.18 duroc|XP_020938736.1 homo|XP_016872593.1 cattle|XP_024831235.1 mouse|XP_017170784.1 warthog|evm.model.scaffold216.47 mouse|NP_001349204.1 cattle|XP_024840125.1 homo|NP_001340669.1 duroc|XP_020951956.1 duroc|XP_003128555.2…	product "CUGBP Elav-like family member 2 isoform X3" A4IIM2|CELF2_ Q5R995|CELF1_ Q5R995|CELF1_ product "CUGBP Elav-like family member 1 isoform X1" O95319|CELF2_ product "CUGBP Elav-like family member 4 isoform X1" product "LOW QUALITY PROTEIN: CUGBP Elav-like family member 6" product "CUGBP Elav-like family member 5 isoform X1" O95319|CELF2_ product "CUGBP Elav-like family member 3 isoform X1" Q…	product "CUGBP Elav-like family member 2" product "CUGBP Elav-like family member 2 isoform X1" product "CUGBP Elav-like family member 2 isoform X1" product "CUGBP Elav-like family member 1 isoform X1" product "CUGBP Elav-like family member 1 isoform X1" product "CUGBP Elav-like family member 1 isoform X1" product "CUGBP Elav-like family member 4 isoform 1" product "CUGBP Elav-like family member 4…
		308	cattle|NP_001179721.1 kenya|evm.model.scaffold9.341 warthog|evm.model.scaffold47.120 duroc|XP_020928395.1 homo|NP_000689.1 mouse|NP_033792.1 mouse|NP_033791.1 cattle|NP_001192632.1 duroc|XP_020923514.1 duroc|XP_020923515.1 cattle|NP_001178967.1 homo|NP_001130.1 homo|NP_001132.2 mouse|NP_035916.2 mouse|NP_031466.2 cattle|XP_003587465.2 mouse|NP_033789.1 homo|NP_001159432.1 cattle|NP_001179265.1 du…	P09917|LOX5_ P09917|LOX5_ product "LOW QUALITY PROTEIN: arachidonate 5-lipoxygenase" product "arachidonate 15-lipoxygenase B" product "LOW QUALITY PROTEIN: arachidonate 12-lipoxygenase, 12R-type" product "LOW QUALITY PROTEIN: hydroperoxide isomerase ALOXE3" product "arachidonate 15-lipoxygenase" product "arachidonate 12-lipoxygenase, 12S-type isoform X1" P16469|LOX15_ O15296|LX15B_	product "arachidonate 5-lipoxygenase" product "polyunsaturated fatty acid 5-lipoxygenase isoform 1" product "polyunsaturated fatty acid 5-lipoxygenase" product "polyunsaturated fatty acid lipoxygenase ALOX8" product "arachidonate 15-lipoxygenase B" product "arachidonate 12-lipoxygenase, 12R-type" product "lysM and putative peptidoglycan-binding domain-containing protein 1 isoform b" product "puta…
	310		homo|XP_011534404.1 mouse|XP_006512769.1 duroc|XP_020927911.1 cattle|XP_005211060.1 cattle|XP_024844126.1 homo|XP_006724531.1 mouse|XP_006527830.1 duroc|XP_020935202.1 warthog|evm.model.scaffold69.102 kenya|evm.model.scaffold5.141 kenya|evm.model.scaffold5.142 warthog|evm.model.scaffold69.103 duroc|XP_005673820.1 cattle|XP_010819967.1 homo|NP_001930.2 mouse|XP_006528559.1 warthog|evm.model.scaffo…	product "utrophin isoform X1" product "dystrophin isoform X1" P46939|UTRO_ P46939|UTRO_ P46939|UTRO_ P46939|UTRO_ product "dystrophin-related protein 2 isoform X1" Q5GN48|DMD_ Q5GN48|DMD_ Q5GN48|DMD_ Q5GN48|DMD_ P46939|UTRO_ Q5GN48|DMD_ Q5GN48|DMD_ Q5GN48|DMD_ Q5GN48|DMD_ Q5GN48|DMD_ Q5GN48|DMD_ Q5GN48|DMD_ Q5GN48|DMD_ Q5GN48|DMD_	product "utrophin isoform X1" product "utrophin isoform X1" product "utrophin isoform X1" product "dystrophin isoform X1" product "dystrophin isoform X1" product "dystrophin isoform X1" product "dystrophin-related protein 2 isoform X1" product "dystrophin-related protein 2 isoform 1" product "dystrophin-related protein 2 isoform X2"
312			cattle|NP_001012695.1 warthog|evm.model.scaffold374.1 duroc|NP_001107178.1 kenya|evm.model.scaffold50.1 homo|NP_061984.2 mouse|NP_034508.2 cattle|XP_024839620.1 homo|NP_291032.2 homo|NP_002113.2 homo|NP_002110.1 duroc|NP_001123696.1 kenya|evm.model.scaffold50.3 duroc|NP_001172072.1 cattle|NP_001012693.2 cattle|NP_001306818.1 warthog|evm.model.scaffold374.16 warthog|evm.model.scaffold374.6 homo|NP…	P01903|DRA_ product "MHC class II DR-alpha precursor" Q15208|STK38_ product "SLA class II histocompatibility antigen, DQ haplotype D alpha chain precursor" P33610|PRI2_ product "SLA class II histocompatibility antigen, DO alpha chain precursor" P15980|HA2C_ product "beta-2-microglobulin" product "beta-2-microglobulin precursor" Q07717|B2MG_ Q07717|B2MG_ Q07717|B2MG_	product "major histocompatibility complex, class II, DR alpha precursor" product "HLA class II histocompatibility antigen, DR alpha chain precursor" product "histocompatibility 2, class II antigen A, alpha precursor" product "major histocompatibility complex, class II, DQ alpha 2" product "HLA class II histocompatibility antigen, DP alpha 1 chain precursor" product "HLA class II histocompatibilit…
313		313	mouse|NP_081040.1 homo|NP_000840.2 duroc|XP_020945720.1 duroc|NP_001231868.1 warthog|evm.model.scaffold155.27 cattle|NP_787019.1 mouse|NP_034490.1 homo|XP_016856574.1 cattle|XP_005204278.1 homo|NP_000839.1 duroc|XP_020945717.1 mouse|NP_032209.1 cattle|NP_001040025.1 mouse|XP_006502034.1 cattle|NP_001077241.1 cattle|XP_005204280.1 mouse|NP_034489.1 homo|NP_000552.2 duroc|XP_020925486.1 homo|NP_000…	product "glutathione S-transferase Mu 1" product "glutathione S-transferase Mu 3-like" P48774|GSTM5_ product "glutathione S-transferase Mu 1-like isoform X1" product "glutathione S-transferase Mu 1-like" Q5E9I7|MEP50_ product "glutathione S-transferase mu 2 isoform X1" product "glutathione S-transferase Mu 1-like" product "LOW QUALITY PROTEIN: glutathione S-transferase Mu 1-like" Q9N0V4|GSTM1_ Q9…	product "glutathione S-transferase Mu 4 isoform 1" product "glutathione S-transferase Mu 3" product "glutathione S-transferase Mu 1" product "glutathione S-transferase Mu 5" product "glutathione S-transferase Mu 4 isoform X1" product "glutathione S-transferase Mu 1" product "glutathione S-transferase Mu 2 isoform 1" product "glutathione S-transferase Mu 2" product "glutathione S-transferase Mu 3"…
314		314	cattle|NP_776378.2 duroc|XP_005665681.1 homo|XP_011513056.1 mouse|NP_035294.2 cattle|NP_851350.2 cattle|NP_001306814.1 cattle|NP_001033221.1 cattle|NP_001073846.2 mouse|NP_080172.1 cattle|NP_001091031.1 mouse|NP_064375.1 mouse|NP_032891.1 cattle|NP_776584.1 cattle|NP_001033289.1 cattle|NP_997613.2 mouse|NP_035296.1 mouse|NP_083631.1 cattle|NP_991347.1 mouse|NP_080482.1 mouse|NP_079808.1 cattle|NP…	product "prolactin isoform X1"	product "prolactin precursor" product "prolactin isoform X1" product "prolactin isoform 1 precursor" product "chorionic somatomammotropin hormone 2 isoform 1" product "chorionic somatomammotropin hormone 2 precursor" product "uncharacterized protein LOC519859 precursor" product "placental prolactin-related protein 2 precursor" product "prolactin family 3, subfamily a, member 1 precursor" product …
		315	cattle|XP_024842583.1 cattle|XP_024842625.1 homo|NP_006257.1 kenya|evm.model.scaffold67.120 warthog|evm.model.scaffold240.31 mouse|XP_006497859.1 cattle|XP_024854311.1 duroc|XP_020926593.1 duroc|XP_020929357.1 duroc|XP_020929751.1 duroc|XP_020929356.1 kenya|evm.model.scaffold49.67 duroc|XP_005667874.3 mouse|NP_001333046.1 cattle|NP_001192824.2 homo|XP_011507641.1 warthog|evm.model.scaffold43.138 …	Q12967|GNDS_ Q12967|GNDS_ product "ral guanine nucleotide dissociation stimulator isoform X1" product "ral guanine nucleotide dissociation stimulator-like" product "ral guanine nucleotide dissociation stimulator-like" product "ral guanine nucleotide dissociation stimulator-like" Q9NZL6|RGL1_ product "ral guanine nucleotide dissociation stimulator-like 1 isoform X1" Q9NZL6|RGL1_ product "ral guani…	product "uncharacterized protein LOC107131925" product "ral guanine nucleotide dissociation stimulator-like isoform X1" product "ral guanine nucleotide dissociation stimulator isoform 1" product "ral guanine nucleotide dissociation stimulator isoform X1" product "ral guanine nucleotide dissociation stimulator isoform X1" product "ral guanine nucleotide dissociation stimulator-like 1 isoform 1" pr…
		317	cattle|NP_001192310.1 cattle|XP_003585868.1 duroc|NP_998996.1 cattle|NP_001180226.1 kenya|evm.model.scaffold55.46 kenya|evm.model.scaffold55.42 mouse|XP_030108263.1 cattle|XP_003585869.2 duroc|XP_020944088.1 cattle|NP_001068850.2 kenya|evm.model.scaffold55.47 duroc|XP_005663291.1 cattle|XP_002685964.2 cattle|XP_005203634.1 homo|NP_001755.1 homo|NP_001754.2 homo|NP_001358691.1 cattle|XP_010801119.…	product "T-cell surface glycoprotein CD1a precursor" Q9XS72|CD1A_ product "CD1B antigen isoform X1" product "antigen-presenting glycoprotein CD1d isoform X1" P30613|KPYR_ product "T-cell surface glycoprotein CD1e, membrane-associated isoform X1" product "LOW QUALITY PROTEIN: T-cell surface glycoprotein CD1a" product "T-cell surface glycoprotein CD1c-like"	product "CD1D antigen, d polypeptide" product "antigen-presenting glycoprotein CD1d-like" product "CD1b molecule-like precursor" product "antigen-presenting glycoprotein CD1d1 isoform X1" product "antigen-presenting glycoprotein CD1d-like" product "T-cell surface glycoprotein CD1a isoform 1 precursor" product "antigen-presenting glycoprotein CD1d" product "LOW QUALITY PROTEIN: T-cell surface glyc…
318			warthog|evm.model.scaffold120.109 duroc|XP_020945465.1 cattle|NP_001179680.1 kenya|evm.model.scaffold55.156 mouse|NP_032753.5 homo|NP_000897.3 duroc|XP_005660258.1 kenya|evm.model.scaffold8.222 warthog|evm.model.scaffold16.96 cattle|XP_024851210.1 mouse|NP_776149.1 cattle|NP_776974.1 mouse|XP_036012232.1 mouse|NP_001007577.1 duroc|XP_020935521.1 mouse|NP_001074545.1 homo|NP_001513.2 mouse|NP_0011…	P18910|ANPRA_ product "atrial natriuretic peptide receptor 1" P16066|ANPRA_ product "atrial natriuretic peptide receptor 2 isoform X1" P20594|ANPRB_ P20594|ANPRB_ product "LOW QUALITY PROTEIN: retinal guanylyl cyclase 2" product "retinal guanylyl cyclase 1 isoform X1" product "LOW QUALITY PROTEIN: olfactory guanylyl cyclase GC-D-like" P55204|GUC2C_ product "heat-stable enterotoxin receptor precur…	product "atrial natriuretic peptide receptor 1 precursor" product "atrial natriuretic peptide receptor 1 precursor" product "atrial natriuretic peptide receptor 1 precursor" product "atrial natriuretic peptide receptor 2 isoform X1" product "atrial natriuretic peptide receptor 2 isoform 1 precursor" product "retinal guanylyl cyclase 2 precursor" product "retinal guanylyl cyclase 1 isoform X1" pro…
323			cattle|NP_001094538.1 kenya|evm.model.scaffold101.53 duroc|XP_003124114.4 homo|NP_001184223.1 mouse|NP_001278384.1 warthog|evm.model.scaffold185.8 cattle|XP_005210342.1 mouse|NP_001365696.1 duroc|XP_001927836.1 homo|NP_001184222.1 cattle|XP_024848856.1 duroc|XP_020956642.1 mouse|NP_001129530.1 homo|NP_001014809.1 warthog|evm.model.scaffold86.40 kenya|evm.model.scaffold26.19 homo|NP_006417.2 mouse…	Q14195|DPYL3_ product "LOW QUALITY PROTEIN: dihydropyrimidinase-related protein 3" Q14195|DPYL3_ product "dihydropyrimidinase-related protein 2 isoform X1" product "dihydropyrimidinase-related protein 1 isoform X1" O02675|DPYL2_ O02675|DPYL2_ product "dihydropyrimidinase-related protein 4" Q14117|DPYS_ product "dihydropyrimidinase isoform X1" product "dihydropyrimidinase-related protein 5" Q14117…	product "dihydropyrimidinase-related protein 3" product "dihydropyrimidinase-related protein 3 isoform 1" product "dihydropyrimidinase-related protein 3 CRMP4b" product "dihydropyrimidinase-related protein 2 isoform X1" product "dihydropyrimidinase-related protein 2 isoform 1" product "dihydropyrimidinase-related protein 2 isoform 1" product "dihydropyrimidinase-related protein 1 isoform X1" prod…
324		324	cattle|XP_024837969.1 duroc|XP_020951514.1 homo|NP_001073907.1 mouse|NP_001009819.1 mouse|XP_011237330.1 warthog|evm.model.scaffold101.42 duroc|XP_020937342.1 kenya|evm.model.scaffold8.17 cattle|XP_010808471.1 mouse|NP_001074178.1 cattle|NP_001071442.1 duroc|XP_020923963.1 homo|NP_065202.2 duroc|NP_998964.1 warthog|evm.model.scaffold240.30 kenya|evm.model.scaffold67.118 mouse|XP_006498519.1 duroc…	product "LOW QUALITY PROTEIN: alpha-1,3-galactosyltransferase 2" P50127|GGTA1_ product "N-acetyllactosaminide alpha-1,3-galactosyltransferase isoform X1" O00358|FOXE1_ product "LOW QUALITY PROTEIN: N-acetyllactosaminide alpha-1,3-galactosyltransferase-like" product "putative blood group A transferase" Q95158|GBGT1_ product "globoside alpha-1,3-N-acetylgalactosaminyltransferase 1 isoform X1" Q9515…	product "LOW QUALITY PROTEIN: alpha-1,3-galactosyltransferase 2" product "alpha-1,3-galactosyltransferase 2" product "alpha-1,3-galactosyltransferase 2" product "N-acetyllactosaminide alpha-1,3-galactosyltransferase isoform X1" product "N-acetyllactosaminide alpha-1,3-galactosyltransferase isoform X1" product "uncharacterized protein LOC74854 isoform 1 precursor" product "uncharacterized protein …
325			kenya|evm.model.scaffold3.127 duroc|XP_003133690.2 homo|XP_005246454.1 warthog|evm.model.scaffold122.119 mouse|NP_034363.1 cattle|XP_005202834.1 duroc|XP_020953986.1 mouse|XP_006496807.1 cattle|NP_777128.1 homo|XP_016857707.1 kenya|evm.model.scaffold231.76 mouse|XP_006525248.1 mouse|NP_001356140.1 homo|XP_016870167.1 homo|NP_001352205.1 kenya|evm.model.scaffold8.45 duroc|XP_020938755.1 cattle|XP_…	P07589|FINC_ product "LOW QUALITY PROTEIN: fibronectin" Q28377|FINC_ product "tenascin-X isoform X1" P24821|TENA_ product "tenascin isoform X1" product "tenascin-R isoform X1" product "tenascin-N isoform X1" Q29116|TENA_ P22105|TENX_ P22105|TENX_	product "fibronectin isoform X1" product "fibronectin isoform a precursor" product "fibronectin isoform X1" product "tenascin-R isoform X1" product "tenascin-X precursor" product "tenascin-R isoform X1" product "tenascin-X isoform X1" product "tenascin isoform 1 precursor" product "tenascin isoform X1" product "tenascin-X isoform 3 precursor" product "tenascin isoform X1" product "tenascin-R prec…
326		326	cattle|XP_024841321.1 homo|XP_011538375.1 warthog|evm.model.scaffold47.90 mouse|NP_001192278.1 homo|NP_001185758.1 mouse|XP_017173769.1 cattle|NP_776528.1 cattle|XP_024841847.1 homo|NP_001121077.1 kenya|evm.model.scaffold9.392 homo|XP_011537617.1 warthog|evm.model.scaffold47.83 duroc|NP_001116606.1 cattle|NP_001096793.1 cattle|NP_001193526.1 duroc|XP_001928475.1 mouse|NP_067435.3 mouse|XP_0065275…	Q5VXJ0|LIPK_ P38571|LICH_ P38571|LICH_ product "lysosomal acid lipase/cholesteryl ester hydrolase precursor" product "lipase member M isoform X1" product "lipase member N" product "lipase member K"	product "lipase member K isoform X1" product "lipase member K isoform X1" product "lipase member K isoform 1 precursor" product "gastric triacylglycerol lipase isoform 1 precursor" product "gastric triacylglycerol lipase isoform X1" product "gastric triacylglycerol lipase precursor" product "lipase member J isoform X1" product "lysosomal acid lipase/cholesteryl ester hydrolase isoform 1 precursor…
	327		cattle|NP_001192713.1 kenya|evm.model.scaffold25.117 duroc|XP_001925506.4 homo|NP_001439.2 mouse|NP_032176.2 warthog|evm.model.scaffold15040.8 homo|NP_005699.1 mouse|NP_001073313.1 duroc|XP_020921030.1 cattle|XP_010802238.2 homo|NP_002072.2 mouse|NP_057905.1 duroc|XP_020931603.1 homo|NP_689955.1 duroc|XP_003124388.1 kenya|evm.model.scaffold155.2 cattle|NP_001180109.1 mouse|NP_766000.1 warthog|evm…	O75487|GPC4_ product "glypican-4" O75487|GPC4_ product "glypican-6 isoform X1" product "glypican-1 isoform X1" product "glypican-2" Q00341|VIGLN_ Q9Y625|GPC6_ Q9Y625|GPC6_ Q9Y625|GPC6_ Q9Y625|GPC6_ Q9Y625|GPC6_ Q9Y625|GPC6_ Q9Y625|GPC6_ Q9Y625|GPC6_ Q9Y625|GPC6_ P35052|GPC1_ Q9Y625|GPC6_	product "glypican-4 precursor" product "glypican-4 precursor" product "glypican-4 precursor" product "glypican-6 precursor" product "glypican-6 isoform 1 precursor" product "glypican-1" product "glypican-1 precursor" product "glypican-1 precursor" product "glypican-2 precursor" product "glypican-2 precursor" product "glypican-2 precursor" product "glypican-6 precursor"
		329	cattle|NP_001193215.1 kenya|evm.model.scaffold70.51 warthog|evm.model.scaffold313.3 duroc|XP_005661982.1 homo|NP_064631.2 mouse|NP_113583.2 mouse|NP_033220.2 warthog|evm.model.scaffold37.71 kenya|evm.model.scaffold10.138 homo|NP_001037.1 duroc|XP_003123947.1 cattle|XP_005209143.1 cattle|XP_015328695.2 kenya|evm.model.scaffold7.234 homo|NP_001171761.1 duroc|XP_001926177.4 mouse|XP_030104746.1 keny…	Q9BXP2|S12A9_ Q66HR0|S12A9_ product "solute carrier family 12 member 9 isoform X1" P55011|S12A2_ P55011|S12A2_ product "solute carrier family 12 member 2 isoform X1" P55015|S12A1_ product "solute carrier family 12 member 1 isoform X1" Q6DJD3|NDR4B_ product "solute carrier family 12 member 3 isoform X1" product "solute carrier family 12 member 8" A0AV02|S12A8_ Q13621|S12A1_ P55011|S12A2_	product "solute carrier family 12 member 9" product "solute carrier family 12 member 9 isoform 1" product "solute carrier family 12 member 9" product "solute carrier family 12 member 2" product "solute carrier family 12 member 2 isoform 1" product "solute carrier family 12 member 2 isoform X1" product "solute carrier family 12 member 1 isoform X1" product "solute carrier family 12 member 1 isofor…
330			cattle|XP_024832363.1 mouse|NP_776132.2 cattle|XP_002685871.2 cattle|XP_024832362.1 mouse|NP_080519.2 duroc|XP_020919284.1 homo|XP_016874632.1 cattle|NP_001192625.1 duroc|NP_001001859.1 mouse|XP_011246388.2 duroc|XP_020919929.1 mouse|NP_666038.3 warthog|evm.model.scaffold10424.1 duroc|XP_003123697.1 kenya|evm.model.scaffold10.421 homo|NP_463459.1 homo|XP_024310115.1 cattle|XP_024850057.1 homo|NP_…	product "alpha-1,3-mannosyl-glycoprotein 4-beta-N-acetylglucosaminyltransferase C-like" product "alpha-1,3-mannosyl-glycoprotein 4-beta-N-acetylglucosaminyltransferase C" product "alpha-1,3-mannosyl-glycoprotein 4-beta-N-acetylglucosaminyltransferase-like protein MGAT4E" Q812F8|MGT4B_ product "alpha-1,3-mannosyl-glycoprotein 4-beta-N-acetylglucosaminyltransferase B" Q812F8|MGT4B_ product "mannosy…	product "alpha-1,3-mannosyl-glycoprotein 4-beta-N-acetylglucosaminyltransferase-like protein MGAT4E" product "uncharacterized protein LOC240755" product "alpha-1,3-mannosyl-glycoprotein 4-beta-N-acetylglucosaminyltransferase C isoform X1" product "alpha-1,3-mannosyl-glycoprotein 4-beta-N-acetylglucosaminyltransferase-like protein MGAT4E isoform X1" product "alpha-1,3-mannosyl-glycoprotein 4-beta-…
331		331	homo|NP_663630.2 cattle|NP_001094697.1 duroc|XP_020920721.1 cattle|XP_010807152.1 warthog|evm.model.scaffold16.129 homo|NP_001353666.1 cattle|XP_024851248.1 kenya|evm.model.scaffold8.257 cattle|XP_002697639.1 cattle|XP_005223944.1 cattle|XP_015329737.2 mouse|XP_036017327.1 duroc|XP_005665620.1 duroc|XP_005661546.2 homo|NP_004742.1 cattle|NP_991378.1 kenya|evm.model.scaffold10.346 warthog|evm.mode…	product "beta-1,3-galactosyl-O-glycosyl-glycoprotein beta-1,6-N-acetylglucosaminyltransferase isoform X1" Q92180|GCNT1_ Q92180|GCNT1_ product "N-acetyllactosaminide beta-1,6-N-acetylglucosaminyl-transferase-like" product "beta-1,3-galactosyl-O-glycosyl-glycoprotein beta-1,6-N-acetylglucosaminyltransferase 4 isoform X1" Q9P109|GCNT4_ Q8N0V5|GNT2A_ Q8N0V5|GNT2A_ product "N-acetyllactosaminide beta-…	product "N-acetyllactosaminide beta-1,6-N-acetylglucosaminyl-transferase isoform C" product "N-acetyllactosaminide beta-1,6-N-acetylglucosaminyl-transferase" product "beta-1,3-galactosyl-O-glycosyl-glycoprotein beta-1,6-N-acetylglucosaminyltransferase 4" product "beta-1,3-galactosyl-O-glycosyl-glycoprotein beta-1,6-N-acetylglucosaminyltransferase 4" product "beta-1,3-galactosyl-O-glycosyl-glycopr…
332		332	cattle|NP_001192923.1 duroc|XP_003124592.1 homo|NP_006034.1 mouse|XP_006507527.1 cattle|XP_024841050.1 homo|NP_006031.2 mouse|NP_001239001.1 duroc|XP_003124580.3 homo|NP_006033.1 homo|NP_006032.1 mouse|NP_849201.1 mouse|NP_061275.2 cattle|NP_001179477.1 duroc|XP_003483166.2 cattle|NP_001180068.1 duroc|XP_003483164.3 duroc|XP_020942453.1 mouse|NP_001012402.1 cattle|XP_002697966.1 homo|NP_001009606…	product "heparan sulfate glucosamine 3-O-sulfotransferase 2" product "heparan sulfate glucosamine 3-O-sulfotransferase 4" product "heparan sulfate glucosamine 3-O-sulfotransferase 3B1" product "LOW QUALITY PROTEIN: heparan sulfate glucosamine 3-O-sulfotransferase 3A1" product "heparan sulfate glucosamine 3-O-sulfotransferase 6 isoform X1" Q9NYC9|DYH9_ Q3ZBQ4|SNR25_ product "heparan sulfate glucos…	product "heparan sulfate glucosamine 3-O-sulfotransferase 2" product "heparan sulfate glucosamine 3-O-sulfotransferase 2" product "heparan sulfate glucosamine 3-O-sulfotransferase 2 isoform X1" product "heparan sulfate glucosamine 3-O-sulfotransferase 4" product "heparan sulfate glucosamine 3-O-sulfotransferase 4" product "heparan sulfate glucosamine 3-O-sulfotransferase 4" product "heparan sulfa…
		337	cattle|NP_001107241.1 mouse|NP_061233.2 kenya|evm.model.scaffold2.28 duroc|XP_003358645.1 homo|NP_004258.2 duroc|XP_003135097.2 kenya|evm.model.scaffold62.30 mouse|NP_068361.1 homo|NP_063939.2 cattle|NP_001180132.1 homo|XP_011521387.1 homo|NP_078809.2 duroc|XP_020949430.1 mouse|NP_064334.1 cattle|NP_001178951.1 kenya|evm.model.scaffold261.4 duroc|XP_020949478.1 cattle|NP_001069613.1 homo|NP_00115…	Q9Y4C5|CHST2_ product "carbohydrate sulfotransferase 2" product "carbohydrate sulfotransferase 7" Q9NS84|CHST7_ product "carbohydrate sulfotransferase 6" Q9C0B7|TNG6_ product "carbohydrate sulfotransferase 4" product "carbohydrate sulfotransferase 1" O43916|CHST1_ product "carbohydrate sulfotransferase 3" Q7LGC8|CHST3_	product "carbohydrate sulfotransferase 2" product "carbohydrate sulfotransferase 2" product "carbohydrate sulfotransferase 2" product "carbohydrate sulfotransferase 7 precursor" product "carbohydrate sulfotransferase 7 precursor" product "carbohydrate sulfotransferase 7" product "carbohydrate sulfotransferase 6 isoform X1" product "carbohydrate sulfotransferase 5" product "carbohydrate sulfotrans…
	341		homo|XP_011536054.1 duroc|XP_020948254.1 warthog|evm.model.scaffold77.114 warthog|evm.model.scaffold241.18 mouse|XP_036015267.1 mouse|NP_001191094.1 homo|NP_008954.2 cattle|NP_001179831.1 cattle|XP_005206449.1 duroc|XP_020930856.1 kenya|evm.model.scaffold3.360 warthog|evm.model.scaffold77.113 mouse|NP_001360918.1 duroc|XP_013845029.1 cattle|XP_005205346.3 homo|NP_036426.4 kenya|evm.model.scaffold…	product "rap guanine nucleotide exchange factor 3 isoform X1" O95398|RPGF3_ Q8WZA2|RPGF4_ product "LOW QUALITY PROTEIN: rap guanine nucleotide exchange factor 4" Q8WZA2|RPGF4_ O95398|RPGF3_ product "rap guanine nucleotide exchange factor 5 isoform X1" Q8WZA2|RPGF4_ Q8WZA2|RPGF4_ product "rap guanine nucleotide exchange factor-like 1 isoform X1" Q92565|RPGF5_ Q92565|RPGF5_ Q9UHV5|RPGFL_ Q8C0Q9|RPG…	product "rap guanine nucleotide exchange factor 3 isoform X1" product "rap guanine nucleotide exchange factor 3 isoform X1" product "rap guanine nucleotide exchange factor 4 isoform 1" product "rap guanine nucleotide exchange factor 4 isoform a" product "rap guanine nucleotide exchange factor 4" product "rap guanine nucleotide exchange factor 3 isoform X1" product "rap guanine nucleotide exchange…
342		342	homo|NP_001035972.1 homo|NP_002298.1 cattle|XP_002695023.4 cattle|XP_024836352.1 cattle|XP_002695021.1 mouse|NP_032522.2 mouse|NP_034838.2 cattle|NP_001034266.1 duroc|NP_001136315.1 warthog|evm.model.scaffold85.39 kenya|evm.model.scaffold56.127 duroc|NP_999097.2 kenya|evm.model.scaffold124.306 homo|NP_033665.1 mouse|NP_034835.1 homo|NP_001035167.2 cattle|NP_001029940.1 homo|NP_001354221.1 homo|NP…	product "galectin-7" product "galectin-9 isoform 1" P17931|LEG3_ product "galectin-3" Q29058|LEG4_ product "galectin-4" product "galectin-7-like"	product "galectin-7" product "galectin-7" product "galectin-7" product "galectin-9-like" product "galectin-7" product "galectin-7" product "galectin-9 isoform 1" product "galectin-9 isoform 1" product "galectin-9 isoform long" product "galectin-3" product "galectin-9C" product "galectin-4" product "galectin-9B isoform 1" product "galectin-4" product "galectin-4" product "galectin-3" product "gale…
		348	cattle|NP_001303267.1 warthog|evm.model.scaffold61.54 kenya|evm.model.scaffold42.55 duroc|NP_001106758.1 duroc|XP_013843801.1 kenya|evm.model.scaffold130.17 mouse|NP_001303251.1 homo|XP_006719137.1 kenya|evm.model.scaffold54.24 duroc|XP_013849955.2 warthog|evm.model.scaffold17.69 mouse|NP_001129541.2 homo|NP_001158886.1 cattle|XP_010819169.1 cattle|NP_001106720.1 homo|NP_059144.1 duroc|XP_0209333…	P00336|LDHB_ P00336|LDHB_ product "L-lactate dehydrogenase B chain" product "L-lactate dehydrogenase B chain isoform X1" P00336|LDHB_ product "L-lactate dehydrogenase A chain isoform X1" P00339|LDHA_ product "L-lactate dehydrogenase C chain isoform X1" product "L-lactate dehydrogenase A-like 6B" product "ubiquitin-conjugating enzyme E2 variant 3 isoform X1" Q8IX04|UEVLD_ Q8IX04|UEVLD_	product "L-lactate dehydrogenase B chain isoform LDHBx" product "L-lactate dehydrogenase B chain isoform Ldhbx" product "L-lactate dehydrogenase B chain isoform X1" product "L-lactate dehydrogenase A chain isoform 2" product "L-lactate dehydrogenase A chain isoform 3" product "L-lactate dehydrogenase A chain isoform X1" product "L-lactate dehydrogenase C chain isoform 1" product "L-lactate dehydr…
		349	mouse|NP_001277948.1 cattle|NP_786982.1 cattle|XP_024856856.1 warthog|evm.model.scaffold116.2 warthog|evm.model.scaffold13350.1 kenya|evm.model.scaffold34.141 kenya|evm.model.scaffold34.139 duroc|XP_020933181.1 cattle|XP_010809875.3 mouse|NP_001075156.1 cattle|XP_010809791.2 homo|NP_001129316.1 homo|NP_061026.2 homo|XP_011527475.1 duroc|XP_020933183.1 cattle|XP_024856415.1 kenya|evm.model.scaffol…	Q1LZB0|DDRGK_ product "signal-regulatory protein beta-1 isoform X1" product "signal-regulatory protein beta-1-like isoform X1" product "tyrosine-protein phosphatase non-receptor type substrate 1 isoform X1" product "signal-regulatory protein beta-1-like isoform X1" Q96JQ0|PCD16_ product "signal-regulatory protein beta-1-like"	product "tyrosine-protein phosphatase non-receptor type substrate 1 isoform 3 precursor" product "tyrosine-protein phosphatase non-receptor type substrate 1 precursor" product "tyrosine-protein phosphatase non-receptor type substrate 1 isoform X1" product "tyrosine-protein phosphatase non-receptor type substrate 1-like isoform X1" product "uncharacterized protein LOC381484 precursor" product "sig…
351		351	duroc|XP_013840784.1 mouse|NP_001130028.1 cattle|XP_003586863.2 mouse|NP_001357841.1 homo|XP_011515533.1 kenya|evm.model.scaffold9.420 duroc|XP_020929511.1 warthog|evm.model.scaffold47.60 cattle|XP_024841355.1 mouse|XP_006527057.1 homo|XP_005269750.1 duroc|XP_020944612.1 cattle|NP_001095960.1 duroc|XP_013851496.2 homo|XP_005264641.1 mouse|XP_006506226.1 kenya|evm.model.scaffold4.98 warthog|evm.mo…	product "fer-1-like protein 4" Q9NZM1|MYOF_ product "myoferlin isoform X1" Q9NZM1|MYOF_ product "LOW QUALITY PROTEIN: fer-1-like protein 6" product "LOW QUALITY PROTEIN: dysferlin" A6QQP7|DYSF_ A6QQP7|DYSF_ A6QQP7|DYSF_ Q9NZM1|MYOF_ product "LOW QUALITY PROTEIN: fer-1-like protein 5" product "LOW QUALITY PROTEIN: otoferlin"	product "fer-1-like protein 4" product "LOW QUALITY PROTEIN: fer-1-like protein 4" product "fer-1-like protein 6" product "fer-1-like protein 6 isoform X1" product "myoferlin isoform X1" product "myoferlin isoform X1" product "myoferlin isoform X1" product "dysferlin" product "dysferlin isoform X1" product "dysferlin isoform X1" product "fer-1-like protein 5 isoform X1" product "fer-1-like protei…
352		352	warthog|evm.model.scaffold82.60 homo|NP_002945.1 duroc|XP_003125184.3 cattle|NP_777203.1 mouse|NP_001029037.1 mouse|NP_001335158.1 duroc|NP_999376.1 cattle|NP_001069831.1 kenya|evm.model.scaffold132.40 homo|XP_016882687.1 kenya|evm.model.scaffold4.232 cattle|XP_005218033.1 homo|NP_001268646.1 duroc|NP_001098779.1 warthog|evm.model.scaffold476.19 mouse|NP_001300913.1 duroc|XP_020929677.1 cattle|NP…	P62992|RS27A_ product "ubiquitin-40S ribosomal protein S27a" product "ubiquitin-60S ribosomal protein L40" P63048|RL40_ product "polyubiquitin-B" product "polyubiquitin-C" product "NEDD8"	product "ubiquitin-40S ribosomal protein S27a precursor" product "ubiquitin-40S ribosomal protein S27a" product "ubiquitin-40S ribosomal protein S27a precursor" product "ubiquitin-60S ribosomal protein L40 precursor" product "ubiquitin-60S ribosomal protein L40" product "ubiquitin-60S ribosomal protein L40 isoform X1" product "ubiquitin" product "polyubiquitin-B precursor" product "polyubiquitin-…
	361		cattle|XP_024850067.1 duroc|XP_003124036.3 homo|NP_001310912.1 mouse|NP_033948.1 homo|XP_011530857.1 mouse|NP_001103234.1 kenya|evm.model.scaffold10.56 warthog|evm.model.scaffold37.136 duroc|XP_020943858.1 cattle|XP_010808360.1 cattle|NP_001073106.4 duroc|XP_020930039.1 mouse|XP_006513538.1 homo|XP_016871641.1 kenya|evm.model.scaffold9.129 warthog|evm.model.scaffold48.111 kenya|evm.model.scaffold…	product "catenin alpha-1" O70161|PI51C_ P35221|CTNA1_ product "catenin alpha-2 isoform X1" product "catenin alpha-3 isoform X1" Q9UI47|CTNA3_ Q9UI47|CTNA3_ Q9UI47|CTNA3_ Q9UI47|CTNA3_ Q9UI47|CTNA3_ Q9UI47|CTNA3_ Q9UI47|CTNA3_ Q9UI47|CTNA3_ Q9UI47|CTNA3_ Q65CL1|CTNA3_ Q9UI47|CTNA3_ Q9UI47|CTNA3_ Q9UI47|CTNA3_ Q9UI47|CTNA3_ Q9UI47|CTNA3_	product "catenin alpha-1 isoform X1" product "catenin alpha-1 isoform 1" product "catenin alpha-1" product "catenin alpha-2 isoform X1" product "catenin alpha-2 isoform 2" product "catenin alpha-2 isoform X1" product "catenin alpha-3" product "catenin alpha-3 isoform X1" product "catenin alpha-3 isoform X2"
	362		cattle|XP_010805012.2 duroc|XP_003123381.1 mouse|NP_001357981.1 homo|XP_005259974.1 warthog|evm.model.scaffold236.16 duroc|XP_020953438.1 cattle|XP_024845477.1 mouse|NP_001116424.1 homo|NP_001138984.1 cattle|XP_024850336.1 homo|NP_001356387.1 mouse|NP_001106680.1 duroc|XP_005660153.1 cattle|XP_024851628.1 homo|XP_016882323.1 duroc|XP_020939783.1 mouse|NP_032714.1 kenya|evm.model.scaffold8.337 ken…	product "nuclear factor 1 X-type isoform X1" P13623|NFIX_ product "nuclear factor 1 A-type isoform X1" product "nuclear factor 1 B-type isoform X1" product "nuclear factor 1 C-type isoform X1" Q0VCL6|NFIB_ P13623|NFIX_ Q02780|NFIA_ P21999|NFIC_ Q12857|NFIA_ P14057|NFIL_ P13623|NFIX_ P13623|NFIX_ Q12857|NFIA_ Q12857|NFIA_ P21999|NFIC_ P13622|NFIB_	product "nuclear factor 1 X-type isoform X1" product "nuclear factor 1 X-type isoform 5" product "nuclear factor 1 X-type isoform X1" product "nuclear factor 1 A-type isoform X1" product "nuclear factor 1 A-type isoform 1" product "nuclear factor 1 A-type isoform 4" product "nuclear factor 1 C-type isoform X1" product "nuclear factor 1 B-type isoform 5" product "nuclear factor 1 B-type isoform 1"…
363		363	cattle|XP_024838158.1 duroc|NP_999605.1 kenya|evm.model.scaffold38.77 warthog|evm.model.scaffold838.30 homo|NP_149348.2 mouse|NP_034619.2 mouse|NP_083196.2 duroc|XP_020934460.1 cattle|XP_005205684.1 cattle|XP_015325779.1 mouse|NP_084124.1 homo|XP_011514292.1 cattle|XP_003586042.1 cattle|XP_002686960.2 mouse|NP_083233.1 duroc|NP_999176.1 cattle|NP_001017941.1 homo|NP_149349.2 warthog|evm.model.sca…	product "hyaluronidase-2 precursor" Q8SQG7|HYAL2_ Q8SQG7|HYAL2_ product "hyaluronidase-4 isoform X1" product "hyaluronidase PH-20" Q6RHW4|HYAL1_ product "hyaluronidase-1 precursor" Q6RHW4|HYAL1_ product "hyaluronidase-3 isoform X1" Q6RHW2|HYAL3_	product "hyaluronidase-2 isoform X1" product "hyaluronidase-2 precursor" product "hyaluronidase-2 precursor" product "hyaluronoglucosaminidase 6 precursor" product "sperm adhesion molecule 1 isoform X1" product "hyaluronidase-4" product "hyaluronidase-4" product "hyaluronidase-4 isoform X1" product "hyaluronidase-4" product "hyaluronidase PH-20" product "hyaluronidase-5 precursor" product "hyalur…
364		364	homo|NP_036425.1 kenya|evm.model.scaffold4.534 duroc|XP_003125453.6 cattle|XP_010799143.1 mouse|XP_006515268.1 homo|NP_653252.4 warthog|evm.model.scaffold7741.1 duroc|XP_020941550.1 homo|NP_001193673.1 homo|XP_024308853.1 mouse|XP_011242158.1 cattle|XP_024852144.1 homo|NP_000493.1 mouse|NP_031972.2 duroc|XP_003131690.2 mouse|NP_034954.2 homo|NP_000241.1 duroc|XP_003131703.3 cattle|XP_005219945.1 …	Q92626|PXDN_ product "peroxidasin homolog isoform X2" Q92626|PXDN_ product "thyroid peroxidase isoform X2" product "LOW QUALITY PROTEIN: eosinophil peroxidase" product "LOW QUALITY PROTEIN: myeloperoxidase" product "lactoperoxidase" A0A452E9Y6|PERL_ A0A452E9Y6|PERL_ P09933|PERT_ Q92626|PXDN_	product "peroxidasin homolog precursor" product "peroxidasin homolog isoform X1" product "peroxidasin homolog isoform X1" product "peroxidasin-like protein precursor" product "thyroid peroxidase isoform a precursor" product "thyroid peroxidase isoform X1" product "thyroid peroxidase isoform X1" product "LOW QUALITY PROTEIN: thyroid peroxidase" product "eosinophil peroxidase preproprotein" product…
365		365	cattle|XP_024833278.1 duroc|XP_003123683.2 mouse|NP_683734.2 homo|NP_001374620.1 kenya|evm.model.scaffold70.107 duroc|XP_003124468.3 cattle|XP_002698237.1 cattle|NP_001098954.1 homo|NP_001092885.2 duroc|XP_020919935.1 duroc|XP_020932746.1 duroc|XP_020956201.1 duroc|XP_020938123.1 duroc|XP_020937610.1 duroc|XP_020937403.1 duroc|XP_020937615.1 duroc|XP_020937397.1 duroc|XP_020937613.1 duroc|XP_0209…	product "nuclear envelope pore membrane protein POM 121-like" product "LOW QUALITY PROTEIN: nuclear envelope pore membrane protein POM 121C" product "LOW QUALITY PROTEIN: nuclear envelope pore membrane protein POM 121C-like" product "LOW QUALITY PROTEIN: nuclear envelope pore membrane protein POM 121C-like" product "LOW QUALITY PROTEIN: nuclear envelope pore membrane protein POM 121C-like" produc…	product "nuclear envelope pore membrane protein POM 121-like" product "nuclear envelope pore membrane protein POM 121" product "nuclear envelope pore membrane protein POM 121 isoform 4" product "nuclear envelope pore membrane protein POM 121C" product "uncharacterized protein LOC100125913" product "nuclear envelope pore membrane protein POM 121C" product "RIKEN cDNA 1700024J04" product "POM121-li…
369		369	duroc|XP_003135301.1 cattle|NP_001179382.1 kenya|evm.model.scaffold134.12 homo|NP_808816.1 mouse|NP_001345450.1 homo|NP_114111.2 homo|XP_016868173.1 cattle|NP_001068635.1 cattle|NP_001070428.1 homo|NP_057692.1 warthog|evm.model.scaffold2677.1 kenya|evm.model.scaffold32.61 duroc|XP_013846404.1 warthog|evm.model.scaffold13149.1 duroc|XP_005658278.3 duroc|NP_001231852.1 homo|XP_016885486.1 warthog|e…	product "armadillo repeat-containing X-linked protein 3" Q9UH62|ARMX3_ Q9P291|ARMX1_ product "armadillo repeat-containing X-linked protein 2" Q7L311|ARMX2_ product "armadillo repeat-containing X-linked protein 1 isoform X1" product "armadillo repeat containing 10" O77775|NCF2_ product "armadillo repeat-containing X-linked protein 4"	product "armadillo repeat-containing X-linked protein 3" product "armadillo repeat-containing X-linked protein 3" product "armadillo repeat-containing X-linked protein 3" product "armadillo repeat-containing protein 10 isoform a" product "armadillo repeat-containing protein 10 isoform X1" product "armadillo repeat-containing X-linked protein 1" product "armadillo repeat-containing X-linked protei…
	372		warthog|evm.model.scaffold36.179 cattle|XP_024838451.1 duroc|XP_020926497.1 kenya|evm.model.scaffold50.166 warthog|evm.model.scaffold143.30 homo|NP_001231739.1 mouse|XP_030110934.1 duroc|XP_013833357.2 homo|XP_016865722.1 cattle|NP_001192453.1 mouse|XP_017173176.1 mouse|NP_001186277.1 kenya|evm.model.scaffold62.77 cattle|XP_024843582.1 warthog|evm.model.scaffold39.135 duroc|XP_020934094.1 cattle|…	Q9H334|FOXP1_ product "forkhead box protein P1 isoform X1" Q8IVH2|FOXP4_ Q8IVH2|FOXP4_ product "LOW QUALITY PROTEIN: forkhead box protein P4" Q6U8D7|FOXP3_ Q8MJ99|FOXP2_ product "forkhead box protein P2 isoform X6" product "forkhead box protein P3 isoform X1" P35557|HXK4_ Q58NQ4|FOXP1_ A4IFD2|FOXP1_ A4IFD2|FOXP1_ P0CF24|FOXP2_	product "forkhead box protein P1 isoform X1" product "forkhead box protein P1 isoform d" product "forkhead box protein P1 isoform X8" product "forkhead box protein P4 isoform X1" product "forkhead box protein P4" product "forkhead box protein P4 isoform X1" product "forkhead box protein P3" product "forkhead box protein P3 isoform X1" product "forkhead box protein P2" product "forkhead box protei…
		378	duroc|XP_020950130.1 cattle|XP_015313685.1 homo|XP_016882920.1 homo|NP_001091976.3 mouse|NP_082756.1 mouse|XP_036009028.1 mouse|NP_031703.1 mouse|NP_001365613.1 mouse|NP_473400.1 mouse|NP_001004152.1 mouse|NP_473399.1 mouse|NP_001032245.1 mouse|NP_036093.2 mouse|NP_001025064.1 mouse|NP_064657.2 mouse|NP_036094.2 mouse|NP_081679.2 mouse|NP_473404.3 mouse|NP_473405.1 mouse|NP_473401.1 mouse|NP_0360…	product "LOW QUALITY PROTEIN: carcinoembryonic antigen-related cell adhesion molecule 21-like"	product "carcinoembryonic antigen-related cell adhesion molecule 21" product "carcinoembryonic antigen-related cell adhesion molecule 21 isoform X1" product "carcinoembryonic antigen-related cell adhesion molecule 21 isoform 1 precursor" product "carcinoembryonic antigen-related cell adhesion molecule 5 precursor" product "pregnancy specific glycoprotein 16 isoform X1" product "pregnancy specific…
380			cattle|NP_803479.1 cattle|XP_024831702.1 duroc|XP_013849756.2 kenya|evm.model.scaffold137.1 homo|NP_964011.2 mouse|NP_666047.1 cattle|XP_024831703.1 cattle|XP_024830742.1 mouse|NP_001013784.2 duroc|XP_020938663.1 cattle|NP_001095518.1 kenya|evm.model.scaffold130.21 mouse|NP_083826.1 warthog|evm.model.scaffold809.1 warthog|evm.model.scaffold14195.1 homo|XP_016872827.1 warthog|evm.model.scaffold167…	product "glycine N-acyltransferase isoform X1" P41969|ELK1_ product "glycine N-acyltransferase-like isoform X1" Q9C0B5|ZDHC5_ product "glycine N-acyltransferase-like protein 2 isoform X1" product "glycine N-phenylacetyltransferase" Q2KIR7|GLYAT_ product "glycine N-acyltransferase-like protein 3 isoform X1"	product "glycine N-acyltransferase" product "LOW QUALITY PROTEIN: glycine N-acyltransferase-like" product "glycine N-acyltransferase isoform a" product "glycine N-acyltransferase" product "LOW QUALITY PROTEIN: glycine N-phenylacetyltransferase-like" product "glycine N-phenylacetyltransferase isoform X1" product "glycine N-acyltransferase-like protein" product "uncharacterized protein LOC518623" p…
		381	cattle|XP_024849911.1 homo|XP_006714688.1 mouse|XP_011242797.1 duroc|XP_020937795.1 warthog|evm.model.scaffold38.5 cattle|XP_024837389.1 warthog|evm.model.scaffold118.102 homo|XP_011519880.1 duroc|NP_001093168.1 mouse|XP_036008630.1 kenya|evm.model.scaffold10.281 duroc|XP_020945332.1 warthog|evm.model.scaffold120.40 kenya|evm.model.scaffold10.282 kenya|evm.model.scaffold55.84 cattle|XP_005203659.…	product "myocyte-specific enhancer factor 2C isoform X1" Q69ZS6|SV2C_ A2ICN5|MEF2A_ product "myocyte-specific enhancer factor 2A isoform 2" Q2KIA0|MEF2C_ product "myocyte-specific enhancer factor 2D isoform X1" Q14814|MEF2D_ Q2KIA0|MEF2C_ Q14814|MEF2D_ A2ICN5|MEF2A_ A2ICN5|MEF2A_ product "myocyte-specific enhancer factor 2B" A2ICN5|MEF2A_	product "myocyte-specific enhancer factor 2C isoform X8" product "myocyte-specific enhancer factor 2C isoform X9" product "myocyte-specific enhancer factor 2C isoform X9" product "myocyte-specific enhancer factor 2A isoform X6" product "myocyte-specific enhancer factor 2A isoform X1" product "myocyte-specific enhancer factor 2A isoform X1" product "myocyte-specific enhancer factor 2D isoform X1" …
383		383	cattle|XP_010799397.2 kenya|evm.model.scaffold2.417 duroc|XP_003483360.1 warthog|evm.model.scaffold34.24 homo|NP_056984.1 mouse|NP_598863.3 duroc|XP_020925498.1 duroc|XP_020925646.1 mouse|NP_001077363.1 mouse|XP_011244435.1 cattle|XP_002684916.2 homo|NP_640341.1 homo|NP_001289927.1 mouse|NP_081201.2 homo|NP_000927.1 cattle|XP_024841338.1 duroc|NP_001171383.1 homo|NP_001290064.1 mouse|NP_035258.2 …	Q5E9H0|PLA1A_ product "phospholipase A1 member A isoform X1" Q5E9H0|PLA1A_ product "lipase member I" product "lipase member H" product "pancreatic triacylglycerol lipase precursor" product "inactive pancreatic lipase-related protein 1 precursor" product "pancreatic lipase-related protein 2 isoform X1" product "pancreatic lipase-related protein 3"	product "phospholipase A1 member A isoform X1" product "phospholipase A1 member A isoform 1 precursor" product "phospholipase A1 member A precursor" product "lipase member H isoform 1 precursor" product "lipase member I isoform X1" product "lipase member H isoform X1" product "lipase member H precursor" product "lipase member I isoform 1 precursor" product "pancreatic triacylglycerol lipase precu…
391			mouse|NP_598410.2 warthog|evm.model.scaffold70.3 homo|NP_598408.1 cattle|NP_001180045.1 duroc|XP_020954988.1 homo|NP_006589.2 mouse|NP_001240733.1 homo|XP_011512243.2 homo|NP_001139434.1 cattle|NP_001167562.1 mouse|XP_006517233.1 mouse|NP_001342409.1 duroc|XP_020933973.1 cattle|XP_024856240.1 duroc|NP_999114.1 kenya|evm.model.scaffold110.123 homo|NP_001128243.1 duroc|XP_020932792.1 kenya|evm.mode…	P49355|FNTB_ product "solute carrier family 12 member 6 isoform X1" product "solute carrier family 12 member 5 isoform X1" product "solute carrier family 12 member 4" Q28677|S12A4_ product "solute carrier family 12 member 7 isoform X1" A6NMK8|INY2B_ Q9H0H3|KLH25_ Q28677|S12A4_ Q9WVL3|S12A7_ Q9WVL3|S12A7_ Q9Y2K1|ZBTB1_	product "solute carrier family 12 member 6 isoform 2" product "solute carrier family 12 member 6 isoform a" product "solute carrier family 12 member 6" product "solute carrier family 12 member 7" product "solute carrier family 12 member 4 isoform 1" product "solute carrier family 12 member 7 isoform X2" product "solute carrier family 12 member 4 isoform c" product "solute carrier family 12 member…
392		392	mouse|NP_001371122.1 mouse|NP_001297570.1 mouse|NP_083324.3 homo|NP_001381882.1 homo|NP_001381872.1 homo|NP_001381885.1 duroc|XP_005653112.2 homo|NP_001369633.1 homo|NP_001369454.1 homo|NP_001338280.1 homo|NP_001369433.1 homo|NP_001369483.1 homo|NP_001369484.1 homo|NP_001369476.1 homo|NP_001369492.1 homo|NP_001381869.1 cattle|XP_024841034.1 duroc|XP_020944045.1 homo|XP_016867504.1 homo|XP_0115145…	product "speedy protein E4-like" product "putative speedy protein E7"	product "speedy/RINGO cell cycle regulator family, member E4B isoform 1" product "speedy/RINGO cell cycle regulator family, member E4C" product "speedy protein E4A isoform 1" product "speedy/RINGO cell cycle regulator family member E18 isoform 1" product "putative speedy protein E16 isoform 1" product "speedy protein E4 isoform 1" product "putative speedy protein E7" product "speedy/RINGO cell cy…
395			cattle|NP_001178124.1 duroc|XP_020921225.1 homo|NP_004786.2 mouse|NP_038851.2 duroc|XP_020937013.1 kenya|evm.model.scaffold27.112 homo|NP_783864.1 cattle|NP_001192255.1 duroc|XP_003482415.3 kenya|evm.model.scaffold30.206 mouse|NP_112457.1 warthog|evm.model.scaffold19.58 cattle|NP_001192716.1 mouse|NP_001074547.1 homo|NP_002290.2 duroc|XP_020932077.1 warthog|evm.model.scaffold103.61 duroc|XP_02093…	product "klotho" product "klotho-like" Q8WP17|KLOT_ product "beta-klotho isoform X1" Q86Z14|KLOTB_ Q86Z14|KLOTB_ product "LOW QUALITY PROTEIN: lactase-phlorizin hydrolase" Q9UEF7|KLOT_ product "LOW QUALITY PROTEIN: lactase-phlorizin hydrolase" Q8WP17|KLOT_ product "lactase-like protein" Q5RF65|GBA3_ product "cytosolic beta-glucosidase" Q5RF65|GBA3_	product "klotho precursor" product "klotho precursor" product "klotho precursor" product "beta-klotho" product "beta-klotho precursor" product "beta-klotho" product "lactase-phlorizin hydrolase precursor" product "lactase-phlorizin hydrolase preproprotein" product "lactase-phlorizin hydrolase preproprotein" product "lactase-like protein isoform 1 precursor" product "lactase-like protein precursor…
396		396	homo|XP_016878661.1 mouse|NP_032196.2 cattle|XP_024834993.1 homo|XP_011525174.1 duroc|XP_020950332.1 duroc|XP_020942311.1 mouse|XP_036008580.1 homo|XP_016874708.1 mouse|XP_036021751.1 duroc|XP_020947979.1 cattle|NP_001179850.1 mouse|XP_017169766.1 cattle|NP_001193823.1 duroc|XP_020922329.1 cattle|NP_001178464.1 homo|XP_016880033.1 mouse|NP_001263284.1 homo|NP_597702.2 duroc|XP_020922555.1 duroc|X…	product "LOW QUALITY PROTEIN: glutamate receptor ionotropic, NMDA 2D" product "glutamate receptor ionotropic, NMDA 2A isoform X1" product "glutamate receptor ionotropic, NMDA 2B" product "LOW QUALITY PROTEIN: glutamate receptor ionotropic, NMDA 2C" product "glutamate receptor ionotropic, NMDA 3A isoform X1" product "glutamate receptor ionotropic, NMDA 3B" Q8TCU5|NMD3A_ P35436|NMDE1_	product "glutamate receptor ionotropic, NMDA 2A isoform X1" product "glutamate receptor ionotropic, NMDA 2A precursor" product "glutamate receptor ionotropic, NMDA 2D" product "glutamate receptor ionotropic, NMDA 2D isoform X1" product "glutamate receptor ionotropic, NMDA 2D isoform X1" product "glutamate receptor ionotropic, NMDA 2B isoform X1" product "glutamate receptor ionotropic, NMDA 2B iso…
	397		kenya|evm.model.scaffold77.24 mouse|XP_011246247.1 duroc|XP_020918869.1 cattle|XP_005216751.1 homo|NP_005677.2 warthog|evm.model.scaffold177.15 kenya|evm.model.scaffold54.46 warthog|evm.model.scaffold17.87 cattle|XP_024831142.1 duroc|XP_020940982.1 mouse|XP_036008725.1 homo|NP_001354802.1 kenya|evm.model.scaffold42.65 mouse|XP_006506994.1 cattle|XP_005207008.1 duroc|XP_020948580.1 warthog|evm.mod…	Q9UN79|SOX13_ product "LOW QUALITY PROTEIN: transcription factor SOX-13" Q9UN79|SOX13_ Q5RCU4|SOX6_ Q5RCU4|SOX6_ product "transcription factor SOX-6 isoform X1" P35711|SOX5_ product "transcription factor SOX-5 isoform X1" P35711|SOX5_ Q9UN79|SOX13_ P35711|SOX5_ P35711|SOX5_ Q5RCU4|SOX6_ Q5RCU4|SOX6_ P35712|SOX6_ P35712|SOX6_ P35711|SOX5_	product "transcription factor SOX-13 isoform X1" product "transcription factor SOX-13 isoform X1" product "transcription factor SOX-13" product "transcription factor SOX-6 isoform X1" product "transcription factor SOX-6 isoform X1" product "transcription factor SOX-6 isoform a" product "transcription factor SOX-5 isoform X1" product "transcription factor SOX-5 isoform X1" product "transcription f…
	398		cattle|NP_777266.1 duroc|XP_020924935.1 homo|XP_011531984.1 mouse|XP_006505686.1 kenya|evm.model.scaffold38.300 mouse|NP_064307.2 duroc|XP_020948578.1 cattle|NP_776794.1 homo|XP_016874755.1 mouse|XP_006523775.1 cattle|NP_776795.1 duroc|XP_003128393.1 kenya|evm.model.scaffold50.60 homo|NP_002215.2 warthog|evm.model.scaffold61.72 warthog|evm.model.scaffold36.163 kenya|evm.model.scaffold42.80 kenya|…	product "inositol 1,4,5-trisphosphate receptor type 1 isoform X1" Q9TU34|ITPR1_ product "inositol 1,4,5-trisphosphate receptor type 2 isoform X1" product "inositol 1,4,5-trisphosphate receptor type 3 isoform X1" Q14573|ITPR3_ Q8WN96|ITPR2_ Q9TU34|ITPR1_ Q8WN96|ITPR2_ Q8WN96|ITPR2_ Q14573|ITPR3_ P70227|ITPR3_ Q14573|ITPR3_ Q8WN95|ITPR3_ P11881|ITPR1_ Q8WN96|ITPR2_ Q8WN95|ITPR3_ Q9Z329|ITPR2_ Q8WN9…	product "inositol 1,4,5-trisphosphate receptor type 1" product "inositol 1,4,5-trisphosphate receptor type 1 isoform X1" product "inositol 1,4,5-trisphosphate receptor type 1 isoform X1" product "inositol 1,4,5-trisphosphate receptor type 2 isoform 1" product "inositol 1,4,5-trisphosphate receptor type 2" product "inositol 1,4,5-trisphosphate receptor type 2 isoform X1" product "inositol 1,4,5-tr…
399		399	homo|NP_009188.1 duroc|XP_013838129.1 cattle|NP_001039938.1 homo|XP_016884742.1 mouse|NP_780707.1 cattle|NP_001098461.1 homo|NP_006020.4 mouse|NP_081714.2 duroc|XP_020955156.1 kenya|evm.model.scaffold36.147 homo|NP_037496.4 mouse|NP_694809.1 duroc|XP_020936151.1 mouse|XP_011245928.1 mouse|NP_071718.1 homo|NP_071434.2 cattle|XP_005227690.2 homo|NP_001354699.1 homo|NP_116271.3 cattle|XP_024844447.1…	product "paraneoplastic antigen Ma2" product "paraneoplastic antigen Ma1" Q8ND90|PNMA1_ product "paraneoplastic antigen-like protein 5" product "LOW QUALITY PROTEIN: modulator of apoptosis 1" product "paraneoplastic antigen-like protein 6B" product "paraneoplastic antigen-like protein 6B" product "uncharacterized protein LOC110257699"	product "paraneoplastic antigen Ma2" product "paraneoplastic antigen Ma2 homolog" product "paraneoplastic antigen-like protein 5 isoform X1" product "paraneoplastic antigen Ma2 homolog" product "paraneoplastic antigen Ma1 homolog" product "paraneoplastic antigen Ma1" product "paraneoplastic antigen Ma1 homolog" product "paraneoplastic antigen Ma3 isoform 1" product "paraneoplastic antigen Ma3 hom…
410			cattle|XP_005223515.1 duroc|XP_005666520.1 warthog|evm.model.scaffold127.67 kenya|evm.model.scaffold50.293 homo|NP_001503.1 mouse|NP_034487.2 cattle|XP_010816537.2 duroc|NP_999554.2 homo|XP_011512834.1 duroc|XP_003128841.1 kenya|evm.model.scaffold50.292 warthog|evm.model.scaffold127.68 homo|NP_000838.3 homo|NP_714543.1 cattle|NP_001071617.1 mouse|NP_034486.2 duroc|XP_003128840.1 mouse|NP_032207.3…	product "glutathione S-transferase A4 isoform X1" Q5E9G0|GSTA4_ Q5E9G0|GSTA4_ product "glutathione S-transferase alpha M14" product "glutathione S-transferase A4" P24472|GSTA4_ P14942|GSTA4_ product "glutathione S-transferase A1-like" O18879|GSTA2_ Q28035|GSTA1_	product "glutathione S-transferase A4 isoform X1" product "glutathione S-transferase A4" product "glutathione S-transferase A4" product "glutathione S-transferase A4 isoform X1" product "glutathione S-transferase A2 isoform X1" product "glutathione S-transferase A3 isoform 1" product "glutathione S-transferase A5" product "glutathione S-transferase A1" product "glutathione S-transferase A3 isofor…
		415	duroc|XP_020932721.1 kenya|evm.model.scaffold29.9 mouse|XP_006517084.1 homo|NP_003039.2 cattle|NP_001179083.1 cattle|XP_002691231.3 homo|NP_004165.2 mouse|NP_001028461.2 kenya|evm.model.scaffold57.72 duroc|NP_001093659.1 homo|NP_001011552.2 cattle|XP_002691230.2 mouse|NP_796058.1 mouse|NP_058677.1 homo|NP_003038.2 duroc|XP_003354759.1 warthog|evm.model.scaffold72.103 homo|NP_004585.1 kenya|evm.mo…	product "sodium/hydrogen exchanger 3 isoform X1" Q08881|ITK_ P50482|SL9A2_ product "sodium/hydrogen exchanger 2 precursor" product "sodium/hydrogen exchanger 4" P48762|SL9A1_ P48762|SL9A1_ product "sodium/hydrogen exchanger 1" product "sodium/hydrogen exchanger 5 isoform X2" P48762|SL9A1_	product "sodium/hydrogen exchanger 3 isoform X1" product "sodium/hydrogen exchanger 2 precursor" product "sodium/hydrogen exchanger 3 precursor" product "sodium/hydrogen exchanger 2" product "sodium/hydrogen exchanger 3 isoform 1" product "sodium/hydrogen exchanger 2 precursor" product "sodium/hydrogen exchanger 4 precursor" product "sodium/hydrogen exchanger 4" product "sodium/hydrogen exchanger…
417			cattle|XP_005227720.1 mouse|XP_011245913.1 duroc|XP_020935326.1 homo|XP_016885042.1 mouse|XP_030110982.1 homo|XP_016861981.1 cattle|XP_024838744.1 duroc|XP_020924987.1 cattle|XP_024847146.1 mouse|XP_030101104.1 homo|NP_001353454.1 duroc|XP_020946834.1 warthog|evm.model.scaffold110.82 kenya|evm.model.scaffold28.30 duroc|XP_020918859.1 cattle|XP_024831819.1 kenya|evm.model.scaffold77.19 warthog|evm…	product "LOW QUALITY PROTEIN: plasma membrane calcium-transporting ATPase 3" product "plasma membrane calcium-transporting ATPase 2 isoform X1" product "plasma membrane calcium-transporting ATPase 1 isoform X1" P23220|AT2B1_ P23220|AT2B1_ product "plasma membrane calcium-transporting ATPase 4 isoform X6" Q9UKV0|HDAC9_ D3K0R6|AT2B4_ Q16720|AT2B3_ Q01814|AT2B2_ Q01814|AT2B2_ Q64568|AT2B3_ Q64568|AT…	product "plasma membrane calcium-transporting ATPase 3 isoform X1" product "plasma membrane calcium-transporting ATPase 3 isoform X1" product "plasma membrane calcium-transporting ATPase 3 isoform X1" product "plasma membrane calcium-transporting ATPase 2 isoform X10" product "plasma membrane calcium-transporting ATPase 2 isoform X9" product "plasma membrane calcium-transporting ATPase 2 isoform …
418		418	cattle|XP_010813267.1 cattle|NP_001193735.1 cattle|XP_024834629.1 cattle|XP_024834803.1 mouse|NP_001257470.1 mouse|NP_997145.2 duroc|XP_003481874.2 mouse|NP_001297589.1 mouse|NP_001093934.1 mouse|NP_001268437.1 mouse|NP_001185800.1 mouse|NP_001009952.2 mouse|NP_803229.1 mouse|NP_840093.1 mouse|NP_001297544.1 mouse|NP_001297550.1 mouse|NP_001186265.1 mouse|NP_001297586.1 mouse|XP_001004117.2 mouse…	product "major allergen I polypeptide chain 2-like"	product "androgen-binding protein homolog" product "androgen binding protein beta-like precursor" product "major allergen I polypeptide chain 2-like" product "major allergen I polypeptide chain 2-like" product "androgen-binding protein precursor" product "secretoglobin family 2B member 2 precursor" product "secretoglobin, family 2B, member 1" product "secretoglobin, family 2B, member 27 isoform 1…
425			warthog|evm.model.scaffold105.13 homo|NP_055524.3 mouse|XP_006514628.1 cattle|XP_024845895.1 kenya|evm.model.scaffold1.86 duroc|XP_020953471.1 warthog|evm.model.scaffold35.59 homo|XP_016856320.1 mouse|XP_006503239.1 duroc|XP_020943148.1 homo|XP_005272732.1 mouse|XP_030107164.1 cattle|XP_010820381.1 duroc|XP_020935808.1 duroc|XP_020936613.1 homo|XP_016885567.1 mouse|NP_683745.2 cattle|XP_015328989…	Q70CQ2|UBP34_ Q9UPU5|UBP24_ product "ubiquitin carboxyl-terminal hydrolase 24 isoform X1" Q9UPU5|UBP24_ product "ubiquitin carboxyl-terminal hydrolase 34 isoform X1" product "probable ubiquitin carboxyl-terminal hydrolase FAF-X isoform X1" product "probable ubiquitin carboxyl-terminal hydrolase FAF-X isoform X1" product "probable ubiquitin carboxyl-terminal hydrolase FAF-X" Q93008|USP9X_ Q93008|U…	product "ubiquitin carboxyl-terminal hydrolase 34" product "ubiquitin carboxyl-terminal hydrolase 34 isoform X1" product "ubiquitin carboxyl-terminal hydrolase 24 isoform X1" product "ubiquitin carboxyl-terminal hydrolase 24 isoform X1" product "ubiquitin carboxyl-terminal hydrolase 24 isoform X1" product "probable ubiquitin carboxyl-terminal hydrolase FAF-X isoform X1" product "probable ubiquiti…
429		429	homo|XP_011508856.1 mouse|NP_001268939.1 duroc|XP_020942902.1 cattle|XP_024854036.1 mouse|XP_036017697.1 warthog|evm.model.scaffold14921.8 duroc|XP_020935774.1 homo|XP_005248106.2 cattle|XP_002693220.1 cattle|NP_776703.1 mouse|XP_006503772.1 homo|NP_005131.1 duroc|XP_020956830.1 homo|XP_016872706.1 duroc|XP_003129509.3 cattle|NP_001001139.1 mouse|NP_001028489.1 duroc|XP_020953192.1 cattle|XP_0153…	product "LOW QUALITY PROTEIN: cyclic nucleotide-gated cation channel alpha-3" Q62398|CNGA2_ product "cyclic nucleotide-gated olfactory channel" product "cGMP-gated cation channel alpha-1" product "cyclic nucleotide-gated cation channel alpha-4 isoform X1" product "LOW QUALITY PROTEIN: cyclic nucleotide-gated cation channel beta-1" product "cyclic nucleotide-gated cation channel beta-3"	product "cyclic nucleotide-gated cation channel alpha-3 isoform X1" product "cyclic nucleotide-gated cation channel alpha-3 isoform 1" product "cyclic nucleotide-gated cation channel alpha-3 isoform X1" product "cyclic nucleotide-gated olfactory channel isoform X1" product "cGMP-gated cation channel alpha-1 isoform X1" product "cyclic nucleotide-gated cation channel alpha-4" product "cGMP-gated c…
		437	cattle|NP_001192695.1 kenya|evm.model.scaffold124.162 duroc|XP_020950240.1 homo|NP_787071.3 mouse|NP_035513.1 homo|XP_005264157.1 mouse|XP_006523994.1 duroc|XP_005662638.1 cattle|XP_005212711.1 kenya|evm.model.scaffold4.288 cattle|XP_002691065.3 homo|NP_005973.1 duroc|NP_001186647.1 kenya|evm.model.scaffold33.28 mouse|NP_033215.2 homo|NP_031400.2 mouse|NP_035514.1 cattle|XP_005212084.1 duroc|XP_0…	Q8N196|SIX5_ product "homeobox protein SIX5" product "homeobox protein SIX2 isoform X1" Q62232|SIX2_ product "homeobox protein SIX1" A2D5H2|SIX1_ product "homeobox protein SIX6" product "homeobox protein SIX3" A2D5H2|SIX1_	product "homeobox protein SIX5" product "homeobox protein SIX5" product "homeobox protein SIX5" product "homeobox protein SIX2 isoform X1" product "homeobox protein SIX2 isoform X1" product "homeobox protein SIX2 isoform X1" product "homeobox protein SIX1" product "homeobox protein SIX1" product "homeobox protein SIX1" product "homeobox protein SIX6" product "homeobox protein SIX6" product "homeo…
	438		kenya|evm.model.scaffold81.44 homo|NP_114152.3 mouse|XP_006535736.1 warthog|evm.model.scaffold12107.1 duroc|XP_020931196.1 cattle|XP_024846016.1 kenya|evm.model.scaffold39.83 homo|NP_001116244.1 duroc|XP_020947549.1 mouse|NP_835220.1 cattle|NP_001178968.1 duroc|XP_005657750.1 cattle|XP_024847016.1 mouse|XP_006513621.1 homo|XP_006712302.2 kenya|evm.model.scaffold51.38 homo|NP_001071133.2 homo|NP_0…	Q9UPQ3|AGAP1_ Q96P47|AGAP3_ product "arf-GAP with GTPase, ANK repeat and PH domain-containing protein 1 isoform X7" Q99490|AGAP2_ product "arf-GAP with GTPase, ANK repeat and PH domain-containing protein 2 isoform X1" product "arf-GAP with GTPase, ANK repeat and PH domain-containing protein 3 isoform X3" Q96P47|AGAP3_ Q8BXK8|AGAP1_ Q9UPQ3|AGAP1_ Q8VHH5|AGAP3_ Q8BXK8|AGAP1_	product "arf-GAP with GTPase, ANK repeat and PH domain-containing protein 3 isoform a" product "arf-GAP with GTPase, ANK repeat and PH domain-containing protein 3 isoform X1" product "arf-GAP with GTPase, ANK repeat and PH domain-containing protein 1 isoform X1" product "arf-GAP with GTPase, ANK repeat and PH domain-containing protein 2 isoform PIKE-L" product "arf-GAP with GTPase, ANK repeat and…
442		442	cattle|XP_024853950.1 duroc|XP_020952972.1 mouse|NP_001019308.1 mouse|NP_808513.2 cattle|NP_001179633.1 duroc|NP_001191329.1 cattle|XP_010807462.1 homo|NP_828848.3 mouse|NP_663353.3 homo|NP_001108105.1 homo|NP_005081.1 homo|NP_001193599.1 duroc|XP_020952985.1 mouse|NP_001019316.1 duroc|XP_020952958.1 homo|NP_998765.3 cattle|NP_001179498.1 kenya|evm.model.scaffold49.93 duroc|XP_003130441.2 mouse|N…	product "cytosolic phospholipase A2 delta" product "cytosolic phospholipase A2 beta" product "cytosolic phospholipase A2 epsilon isoform X1" product "cytosolic phospholipase A2 zeta" A4IFJ5|PA24A_ product "cytosolic phospholipase A2" A4IFJ5|PA24A_	product "cytosolic phospholipase A2 epsilon" product "cytosolic phospholipase A2 delta" product "cytosolic phospholipase A2 epsilon isoform 1" product "cytosolic phospholipase A2 delta" product "cytosolic phospholipase A2 beta isoform X1" product "cytosolic phospholipase A2 delta" product "cytosolic phospholipase A2 beta" product "cytosolic phospholipase A2 beta" product "JMJD7-PLA2G4B protein is…
445			cattle|XP_010800916.1 duroc|XP_020951084.1 mouse|XP_006538695.1 homo|NP_031391.2 kenya|evm.model.scaffold1.707 warthog|evm.model.scaffold181.18 kenya|evm.model.scaffold1.706 duroc|XP_003127695.3 cattle|NP_001094742.1 duroc|XP_003127694.1 homo|NP_057317.2 cattle|XP_010800991.1 homo|NP_037490.2 mouse|NP_035189.1 mouse|NP_035190.3 mouse|NP_035191.2 homo|NP_036519.2 duroc|XP_003127696.1 cattle|XP_024…	product "protein-arginine deiminase type-2 isoform X1" P20717|PADI2_ P20717|PADI2_ Q9ULC6|PADI1_ product "protein-arginine deiminase type-1 isoform X1" product "protein-arginine deiminase type-3" product "protein-arginine deiminase type-4 isoform X1" product "protein-arginine deiminase type-6" Q9Z184|PADI3_	product "protein-arginine deiminase type-2 isoform X1" product "protein-arginine deiminase type-2 isoform X1" product "protein-arginine deiminase type-2" product "protein-arginine deiminase type-1" product "protein-arginine deiminase type-3" product "protein-arginine deiminase type-3" product "protein-arginine deiminase type-1" product "protein-arginine deiminase type-1" product "protein-arginine…
	447		cattle|NP_001192687.1 homo|NP_064551.3 duroc|XP_020925546.1 mouse|NP_076133.3 warthog|evm.model.scaffold67.10 mouse|NP_659093.2 homo|XP_016876094.1 duroc|XP_020921525.1 cattle|NP_001076978.1 warthog|evm.model.scaffold148.36 duroc|NP_999514.1 kenya|evm.model.scaffold80.184 mouse|NP_001156418.1 homo|XP_005274089.1 cattle|XP_005227044.1 warthog|evm.model.scaffold208.31 kenya|evm.model.scaffold75.33 …	product "methylcrotonoyl-CoA carboxylase subunit alpha, mitochondrial isoform X1" Q96RQ3|MCCA_ product "propionyl-CoA carboxylase alpha chain, mitochondrial isoform X1" P0DTA4|PCCA_ product "pyruvate carboxylase, mitochondrial" P11498|PYC_ P11498|PYC_ P0DTA4|PCCA_ Q96RQ3|MCCA_ P0DTA4|PCCA_ P0DTA4|PCCA_ P0DTA4|PCCA_ Q96RQ3|MCCA_ Q29RK2|PYC_ Q29RK2|PYC_	product "methylcrotonoyl-CoA carboxylase subunit alpha, mitochondrial" product "methylcrotonoyl-CoA carboxylase subunit alpha, mitochondrial isoform 1 precursor" product "methylcrotonoyl-CoA carboxylase subunit alpha, mitochondrial" product "propionyl-CoA carboxylase alpha chain, mitochondrial precursor" product "propionyl-CoA carboxylase alpha chain, mitochondrial isoform X1" product "propionyl-…
449		449	cattle|NP_001075193.1 duroc|XP_003124277.3 homo|NP_001020466.1 mouse|NP_444318.1 duroc|XP_020938194.1 mouse|NP_001106186.1 duroc|XP_003124278.1 homo|NP_003632.4 duroc|NP_001188311.1 kenya|evm.model.scaffold7529.1 cattle|XP_024843180.1 cattle|NP_001071522.1 cattle|NP_001071610.1 homo|NP_006426.2 mouse|NP_079654.1 cattle|NP_001071609.1 duroc|XP_003124283.1 duroc|XP_003354456.1 homo|NP_066362.2 catt…	product "interferon-induced transmembrane protein 5 isoform X1" product "interferon-induced transmembrane protein 1-like" product "interferon-induced transmembrane protein 1" product "interferon-induced transmembrane protein 3" P13164|IFM1_ product "interferon-induced transmembrane protein 1" product "interferon-induced transmembrane protein 1-like"	product "interferon-induced transmembrane protein 5" product "interferon-induced transmembrane protein 5" product "interferon-induced transmembrane protein 5" product "interferon-induced transmembrane protein 1 isoform a" product "interferon-induced transmembrane protein 1" product "interferon-induced transmembrane protein 1" product "interferon induced transmembrane protein 2 (1-8D)" product "in…
456		456	mouse|NP_705726.3 mouse|NP_081838.1 cattle|XP_005207158.1 cattle|XP_002687880.2 mouse|NP_001276635.1 cattle|XP_002687884.1 duroc|XP_020948026.1 mouse|NP_444395.2 mouse|NP_001264131.1 homo|NP_005118.2 cattle|XP_002687856.1 warthog|evm.model.scaffold779.13 duroc|XP_020948030.1 kenya|evm.model.scaffold112.23 cattle|XP_024848679.1 mouse|NP_444339.1 warthog|evm.model.scaffold779.17 homo|NP_001004419.1…	product "C-type lectin domain family 2 member F-like isoform X1" product "C-type lectin domain family 2 member D isoform X1" product "uncharacterized protein LOC100520839"	product "C-type lectin domain family 2 member E" product "C-type lectin domain family 2 member G isoform 1" product "C-type lectin domain family 2 member H" product "C-type lectin domain family 2 member D11 isoform X1" product "C-type lectin domain family 2 member I isoform 1" product "C-type lectin domain family 2 member D11" product "C-type lectin domain family 2 member H" product "C-type lecti…
460		460	mouse|NP_032186.2 cattle|NP_776501.1 duroc|NP_999366.1 homo|NP_000572.2 cattle|NP_001156611.1 homo|NP_002074.2 duroc|NP_001108608.1 mouse|NP_109602.2 duroc|NP_001108627.1 homo|NP_001316719.1 mouse|XP_011242657.1 cattle|NP_776502.1 duroc|NP_999051.1 cattle|NP_001020506.2 cattle|XP_024839705.1 mouse|NP_034473.2 cattle|NP_001156614.1 cattle|XP_024839704.1 duroc|NP_001131079.1 homo|NP_874360.1 homo|N…	product "glutathione peroxidase 1" product "glutathione peroxidase 2" product "glutathione peroxidase 3 precursor" product "epididymal secretory glutathione peroxidase precursor" product "glutathione peroxidase 6 precursor" O95352|ATG7_ Q8MJ14|GPX1_	product "glutathione peroxidase 1 isoform 1" product "glutathione peroxidase 1" product "glutathione peroxidase 1 isoform 1" product "glutathione peroxidase 2" product "glutathione peroxidase 2" product "glutathione peroxidase 2" product "glutathione peroxidase 3 isoform 2 precursor" product "glutathione peroxidase 6 isoform X1" product "glutathione peroxidase 3 precursor" product "epididymal sec…
	461	461	kenya|evm.model.scaffold9948.1 kenya|evm.model.scaffold11492.1 mouse|XP_036013022.1 mouse|XP_036009517.1 mouse|XP_030102336.1 mouse|XP_036013017.1 mouse|XP_036013020.1 mouse|XP_036020515.1 mouse|XP_030100643.1 mouse|XP_036021538.1 mouse|XP_036010339.1 mouse|XP_036014181.1 mouse|XP_001480260.1 homo|XP_011529387.1 kenya|evm.model.scaffold8793.3 kenya|evm.model.scaffold48.92 kenya|evm.model.scaffold…		product "MLV-related proviral Env polyprotein-like" product "MLV-related proviral Env polyprotein-like" product "MLV-related proviral Env polyprotein-like" product "MLV-related proviral Env polyprotein" product "MLV-related proviral Env polyprotein-like" product "MLV-related proviral Env polyprotein-like" product "MLV-related proviral Env polyprotein-like isoform X1" product "MLV-related proviral…
		462	mouse|NP_001348902.1 duroc|XP_013849554.2 mouse|NP_851845.1 cattle|NP_001192769.1 homo|NP_001339310.2 duroc|XP_020955365.1 cattle|XP_024837450.1 kenya|evm.model.scaffold128.36 mouse|NP_808477.2 homo|NP_001339750.1 cattle|NP_001030386.1 mouse|XP_011242283.1 homo|NP_997000.2 homo|XP_006714607.1 cattle|NP_001192758.2 duroc|XP_003128777.2 kenya|evm.model.scaffold10.79 warthog|evm.model.scaffold37.119…	product "solute carrier family 25 member 45 isoform X1" product "mitochondrial basic amino acids transporter isoform X1" Q8N8R3|MCATL_ product "solute carrier family 25 member 47 isoform X1" Q3MHI3|S2548_ Q3MHI3|S2548_ Q6J329|S2547_ Q6J329|S2547_ Q6J329|S2547_ product "solute carrier family 25 member 48 isoform X1"	product "solute carrier family 25 member 45 isoform 1" product "mitochondrial basic amino acids transporter" product "solute carrier family 25 member 45" product "solute carrier family 25 member 45 isoform a" product "mitochondrial basic amino acids transporter isoform X1" product "solute carrier family 25 member 48" product "mitochondrial basic amino acids transporter isoform 3" product "solute …
468			homo|XP_016855823.1 cattle|NP_001159981.2 duroc|XP_020954163.1 mouse|XP_006523622.1 duroc|XP_001929407.6 homo|NP_542411.2 cattle|XP_024839347.1 mouse|XP_006501032.1 kenya|evm.model.scaffold79.97 duroc|NP_001098758.1 homo|NP_056534.2 mouse|NP_058615.1 mouse|NP_056549.2 warthog|evm.model.scaffold810.5 cattle|XP_010805112.2 warthog|evm.model.scaffold810.4 duroc|NP_001014971.1 kenya|evm.model.scaffol…	product "collagen alpha-2(XI) chain isoform X1" product "LOW QUALITY PROTEIN: collagen alpha-1(XI) chain" P25940|CO5A3_ product "collagen alpha-3(V) chain precursor" product "collagen alpha-1(V) chain precursor" P20908|CO5A1_ P12107|COBA1_ P20908|CO5A1_ Q60467|CO5A1_	product "collagen alpha-1(XI) chain isoform X1" product "collagen alpha-1(XI) chain" product "collagen alpha-2(XI) chain isoform X1" product "collagen alpha-2(XI) chain isoform 1 preproprotein" product "collagen alpha-2(XI) chain isoform X1" product "collagen alpha-1(XI) chain isoform X1" product "collagen alpha-3(V) chain preproprotein" product "collagen alpha-3(V) chain isoform 1 precursor" pro…
		470	cattle|NP_001137347.1 duroc|XP_013851621.1 homo|NP_001334784.1 mouse|NP_084343.1 cattle|XP_005223525.1 mouse|XP_017173054.1 duroc|XP_013851620.1 kenya|evm.model.scaffold50.276 homo|NP_001355044.1 mouse|XP_006524187.1 warthog|evm.model.scaffold403.37 homo|XP_005248950.1 kenya|evm.model.scaffold50.272 duroc|XP_013833469.2 cattle|XP_005223510.1 duroc|XP_020953791.1 kenya|evm.model.scaffold50.273 cat…	product "adhesion G protein-coupled receptor F4" product "adhesion G-protein coupled receptor F2" product "LOW QUALITY PROTEIN: adhesion G protein-coupled receptor F5" product "adhesion G-protein coupled receptor F1 isoform X1" product "adhesion G-protein coupled receptor F3"	product "adhesion G protein-coupled receptor F4 precursor" product "adhesion G protein-coupled receptor F4 precursor" product "adhesion G protein-coupled receptor F4 precursor" product "adhesion G-protein coupled receptor F2 isoform X1" product "adhesion G-protein coupled receptor F2 isoform X1" product "adhesion G-protein coupled receptor F2 isoform 1" product "adhesion G protein-coupled recepto…
475		475	cattle|NP_777250.1 cattle|XP_024838922.1 duroc|NP_001123448.1 duroc|XP_020937602.1 duroc|XP_020937601.1 duroc|NP_001116621.1 cattle|NP_777257.1 duroc|XP_005669554.1 duroc|XP_020937599.1 duroc|XP_020926282.1 duroc|XP_020926281.1 cattle|NP_777256.1 duroc|XP_020937603.1 duroc|XP_020924182.1 homo|NP_004336.4 cattle|NP_777251.1 cattle|NP_776426.1 duroc|NP_999615.1 cattle|NP_777252.1 cattle|XP_02483905…	product "antibacterial peptide PMAP-23 precursor" product "protegrin-3-like" product "protegrin-3-like" product "protegrin-1 precursor" product "protegrin-1" product "protegrin-1" product "antibacterial peptide PMAP-37" product "protegrin-3" product "protegrin-1-like" product "protegrin-4 isoform X1" product "antibacterial protein PR-39 precursor" product "antibacterial peptide PMAP-36 precursor"	product "cathelicidin-1 precursor" product "cathelicidin-1-like" product "cathelicidin-6 precursor" product "cathelicidin-7 precursor" product "cathelicidin antimicrobial peptide preproprotein" product "cathelicidin-2 precursor" product "cathelicidin-3 precursor" product "cathelicidin-4 precursor" product "cathelicidin-4" product "cathelicidin antimicrobial peptide precursor" product "cathelicidi…
		477	cattle|XP_005223909.1 homo|XP_016866721.1 mouse|XP_030103084.1 duroc|XP_003482172.2 homo|XP_016866722.1 kenya|evm.model.scaffold50.281 mouse|XP_006495554.1 cattle|XP_010816517.1 duroc|XP_013833473.1 kenya|evm.model.scaffold64.14 cattle|XP_005214705.1 homo|NP_003213.1 mouse|NP_945198.2 duroc|NP_001116673.1 mouse|NP_001153168.1 duroc|XP_020951578.1 homo|NP_848643.2 cattle|XP_024845629.1 kenya|evm.m…	product "transcription factor AP-2-alpha isoform X1" Q76HI7|AP2B_ product "transcription factor AP-2-beta isoform X1" Q92754|AP2C_ product "transcription factor AP-2 gamma" product "transcription factor AP-2-epsilon" A1A4R9|AP2A_ product "transcription factor AP-2-delta" P34056|AP2A_	product "transcription factor AP-2-alpha isoform X1" product "transcription factor AP-2-alpha isoform X1" product "transcription factor AP-2-alpha isoform X1" product "transcription factor AP-2-beta isoform X1" product "transcription factor AP-2-beta isoform X1" product "transcription factor AP-2-beta isoform X1" product "transcription factor AP-2 gamma isoform X1" product "transcription factor A…
		478	cattle|XP_024848687.1 homo|NP_620169.1 mouse|XP_036015516.1 cattle|XP_024848590.1 kenya|evm.model.scaffold80.315 mouse|NP_001157161.1 mouse|XP_006520408.1 homo|NP_079501.2 cattle|XP_005207516.2 duroc|XP_020932192.1 cattle|NP_001039470.1 homo|NP_065109.1 kenya|evm.model.scaffold68.172 duroc|XP_020946506.1 mouse|NP_001030057.1 homo|XP_016866265.1 cattle|XP_024839536.1 duroc|XP_020955695.1 cattle|XP…	Q2KI18|PLPL2_ product "patatin-like phospholipase domain-containing protein 2 isoform X1" product "patatin-like phospholipase domain-containing protein 3 isoform X1" product "patatin-like phospholipase domain-containing protein 1" P41247|PLPL4_ product "patatin-like phospholipase domain-containing protein 4 isoform X1" product "patatin-like phospholipase domain-containing protein 4 isoform X9" P4…	product "LOW QUALITY PROTEIN: patatin-like phospholipase domain-containing protein 5" product "patatin-like phospholipase domain-containing protein 5 isoform 1" product "patatin-like phospholipase domain-containing protein 5 isoform X1" product "patatin-like phospholipase domain-containing protein 3 isoform X1" product "patatin-like phospholipase domain-containing protein 2 isoform 1" product "1-…
480		480	mouse|NP_001004357.2 cattle|XP_024846981.1 mouse|NP_569724.2 cattle|NP_001193440.1 duroc|XP_020928481.1 mouse|XP_006529657.1 homo|NP_054860.1 duroc|XP_020952744.1 cattle|XP_024851765.1 duroc|XP_020958265.1 homo|NP_207837.2 homo|NP_001354427.1 duroc|XP_020931489.1 mouse|NP_001074598.1 mouse|XP_006524804.1 homo|NP_387504.2 homo|NP_001188309.2 cattle|XP_024836853.1 mouse|NP_001357942.1 mouse|NP_0580…	product "contactin-associated protein-like 3 isoform X1" product "contactin-associated protein-like 4 isoform X1" product "LOW QUALITY PROTEIN: contactin-associated protein-like 2" product "LOW QUALITY PROTEIN: contactin-associated protein-like 5" product "contactin-associated protein 1"	product "contactin-associated protein-like 2 isoform a precursor" product "contactin-associated protein-like 2" product "contactin-associated protein-like 4 precursor" product "contactin-associated protein-like 4 precursor" product "contactin-associated protein like 5-2 isoform X1" product "contactin-associated protein-like 2 precursor" product "contactin-associated protein-like 3 isoform X1" pro…
		481	cattle|NP_001193157.1 homo|NP_115584.1 duroc|XP_003125114.3 mouse|NP_473382.1 warthog|evm.model.scaffold105.46 kenya|evm.model.scaffold4.128 cattle|NP_001070294.1 mouse|NP_598499.1 duroc|XP_003129419.3 homo|NP_001139266.1 kenya|evm.model.scaffold143.61 warthog|evm.model.scaffold10.243 cattle|XP_015316543.2 duroc|XP_005654198.1 homo|NP_001265617.1 mouse|XP_030103649.1 cattle|XP_024842657.1 mouse|X…	product "anthrax toxin receptor 1" Q9H6X2|ANTR1_ Q9H6X2|ANTR1_ product "anthrax toxin receptor 2" P58335|ANTR2_ P58335|ANTR2_ product "anthrax toxin receptor-like isoform X1" product "cell wall protein DAN4-like" product "integumentary mucin C.1-like"	product "anthrax toxin receptor 1 precursor" product "anthrax toxin receptor 1 isoform 1 precursor" product "anthrax toxin receptor 1 precursor" product "anthrax toxin receptor 2 precursor" product "anthrax toxin receptor 2 precursor" product "anthrax toxin receptor 2 isoform 2 precursor" product "anthrax toxin receptor-like isoform X1" product "anthrax toxin receptor-like isoform 1 precursor" pr…
		483	warthog|evm.model.scaffold156.5 duroc|XP_020956203.1 cattle|XP_005211391.1 homo|NP_078781.3 homo|NP_056533.1 duroc|XP_003484188.2 mouse|XP_006528578.1 mouse|NP_945196.2 cattle|NP_001178262.1 kenya|evm.model.scaffold62.7 cattle|NP_776460.1 duroc|XP_020942249.1 mouse|XP_006527628.1 homo|NP_000388.2 warthog|evm.model.scaffold14995.8 homo|NP_008983.2 cattle|NP_001178269.1 duroc|NP_999208.1 cattle|NP_…	Q07717|B2MG_ product "NADPH oxidase 5 isoform X1" product "NADPH oxidase 1 isoform X1" Q9GKE7|CLCN5_ product "NADPH oxidase 3" Q95L74|CY24B_ product "cytochrome b-245 heavy chain precursor" product "NADPH oxidase 4 isoform X1" Q5R5C5|NOX4_ Q9NPH5|NOX4_	product "NADPH oxidase 5 isoform X1" product "NADPH oxidase 5 isoform 1" product "NADPH oxidase 3" product "NADPH oxidase 1 isoform X1" product "NADPH oxidase 3" product "NADPH oxidase 3" product "cytochrome b-245 heavy chain" product "cytochrome b-245 heavy chain isoform X1" product "cytochrome b-245 heavy chain" product "NADPH oxidase 1 isoform 1" product "NADPH oxidase 1" product "NADPH oxidas…
	490		cattle|NP_001091588.1 duroc|XP_020940096.1 homo|NP_620137.2 mouse|NP_766179.2 kenya|evm.model.scaffold10.360 warthog|evm.model.scaffold38.70 homo|NP_001154829.1 warthog|evm.model.scaffold564.29 kenya|evm.model.scaffold132.72 cattle|XP_024850557.1 mouse|XP_006509828.1 duroc|XP_020939195.1 cattle|XP_024845888.1 duroc|XP_020952173.1 mouse|XP_036020367.1 homo|XP_016857994.1 kenya|evm.model.scaffold1.…	product "F-BAR domain only protein 2 isoform X1" Q0JRZ9|FCHO2_ Q0JRZ9|FCHO2_ O14526|FCHO1_ O14526|FCHO1_ product "F-BAR domain only protein 1 isoform X3" product "SH3-containing GRB2-like protein 3-interacting protein 1 isoform X1" Q0JRZ9|FCHO2_ Q0JRZ9|FCHO2_ O14526|FCHO1_ O14526|FCHO1_ Q9BQI5|SGIP1_ Q9BQI5|SGIP1_	product "F-BAR domain only protein 2" product "F-BAR domain only protein 2 isoform a" product "F-BAR domain only protein 2" product "F-BAR domain only protein 1 isoform a" product "F-BAR domain only protein 1 isoform X1" product "F-BAR domain only protein 1 isoform X1" product "SH3-containing GRB2-like protein 3-interacting protein 1 isoform X14" product "SH3-containing GRB2-like protein 3-intera…
		492	cattle|NP_777022.1 duroc|NP_999132.1 kenya|evm.model.scaffold26.170 homo|NP_001354910.1 warthog|evm.model.scaffold112.100 mouse|NP_001192012.1 kenya|evm.model.scaffold21.274 duroc|XP_005666833.1 cattle|NP_001095623.1 homo|NP_005497.1 warthog|evm.model.scaffold165.7 mouse|NP_031670.1 duroc|XP_020919150.1 kenya|evm.model.scaffold32.39 homo|NP_001120916.1 duroc|NP_001038087.1 kenya|evm.model.scaffol…	product "scavenger receptor class B member 1" Q8SQC1|SCRB1_ Q8SQC1|SCRB1_ Q14108|SCRB2_ product "lysosome membrane protein 2 isoform X1" Q14108|SCRB2_ product "platelet glycoprotein 4-like" P26201|CD36_ product "platelet glycoprotein 4" P26201|CD36_ product "platelet glycoprotein 4-like" product "platelet glycoprotein 4-like" P70110|CD36_	product "scavenger receptor class B member 1" product "scavenger receptor class B member 1 isoform 3" product "scavenger receptor class B member 1 isoform 3" product "lysosome membrane protein 2 precursor" product "lysosome membrane protein 2 isoform 1 precursor" product "lysosome membrane protein 2" product "platelet glycoprotein 4 isoform 1" product "platelet glycoprotein 4 isoform X1" product …
493		493	cattle|XP_010807429.2 cattle|XP_024853972.1 duroc|XP_005658610.3 homo|NP_002925.1 mouse|NP_444343.2 homo|NP_002926.2 mouse|NP_059085.2 mouse|NP_062271.2 mouse|NP_031920.1 mouse|NP_444342.1 mouse|NP_031921.1 mouse|NP_444341.1 duroc|NP_001161128.1 warthog|evm.model.scaffold207.13 kenya|evm.model.scaffold149.17 mouse|NP_084374.2 cattle|XP_005211583.1 cattle|NP_777019.1 homo|NP_115961.3 homo|NP_00560…	product "non-secretory ribonuclease-like" product "ribonuclease K3 precursor" P81649|RNAS6_ P81649|RNAS6_ product "ribonuclease 7"	product "non-secretory ribonuclease isoform X1" product "eosinophil cationic protein-like isoform X1" product "non-secretory ribonuclease precursor" product "non-secretory ribonuclease precursor" product "eosinophil cationic protein precursor" product "eosinophil-associated, ribonuclease A family, member 14 precursor" product "ribonuclease 2B precursor" product "eosinophil cationic protein 1 prec…
	494		warthog|evm.model.scaffold172.8 cattle|XP_015330344.2 duroc|XP_020938817.1 homo|XP_011518252.1 mouse|XP_006498793.1 warthog|evm.model.scaffold60.135 kenya|evm.model.scaffold24.274 mouse|NP_034292.2 cattle|NP_001091564.1 homo|NP_000118.2 duroc|XP_001925015.2 mouse|NP_062524.2 warthog|evm.model.scaffold72.85 duroc|XP_003356260.2 kenya|evm.model.scaffold1.598 homo|NP_004446.2 cattle|XP_010800837.1 k…	Q93063|EXT2_ product "LOW QUALITY PROTEIN: exostosin-2" Q9JK82|EXT1_ Q9JK82|EXT1_ product "exostosin-1" Q92935|EXTL1_ product "LOW QUALITY PROTEIN: exostosin-like 1" Q92935|EXTL1_ O77783|EXT2_ O77783|EXT2_ O77783|EXT2_ Q16394|EXT1_ Q16394|EXT1_	product "exostosin-2 isoform X3" product "exostosin-2 isoform X1" product "exostosin-2 isoform X1" product "exostosin-1" product "exostosin-1" product "exostosin-1" product "exostosin-like 1 isoform 1" product "exostosin-like 1" product "exostosin-like 1 isoform X1"
		495	cattle|XP_010805674.1 homo|XP_011542067.1 duroc|XP_020940529.1 mouse|XP_017173340.2 warthog|evm.model.scaffold15616.2 kenya|evm.model.scaffold173.7 warthog|evm.model.scaffold728.5 cattle|NP_001192359.1 mouse|XP_030107742.1 homo|NP_005107.4 duroc|NP_999343.1 kenya|evm.model.scaffold10.51 cattle|XP_024846935.1 mouse|XP_006506197.1 cattle|XP_024846928.1 cattle|XP_024846407.1 kenya|evm.model.scaffold…	product "solute carrier family 23 member 1 isoform X1" Q9Z2J0|S23A1_ Q9UGH3|S23A2_ Q9UGH3|S23A2_ product "solute carrier family 23 member 2" P14732|LMNB2_ product "solute carrier family 23 member 1-like isoform X1" Q9BX70|BTBD2_ product "LOW QUALITY PROTEIN: solute carrier family 23 member 3" Q6PIS1|S23A3_	product "solute carrier family 23 member 1 isoform X1" product "solute carrier family 23 member 1 isoform X1" product "solute carrier family 23 member 1 isoform X1" product "solute carrier family 23 member 2" product "solute carrier family 23 member 2 isoform X1" product "solute carrier family 23 member 2" product "solute carrier family 23 member 1 isoform X1" product "uncharacterized protein LOC…
	499		homo|XP_016872322.1 duroc|XP_020928151.1 kenya|evm.model.scaffold9.139 cattle|XP_002698903.1 kenya|evm.model.scaffold26.124 warthog|evm.model.scaffold48.96 mouse|NP_892037.2 homo|XP_011530070.1 duroc|XP_020928968.1 warthog|evm.model.scaffold618.4 cattle|XP_010805970.1 mouse|XP_011240544.1 homo|NP_006781.1 duroc|XP_020932204.1 kenya|evm.model.scaffold10.67 warthog|evm.model.scaffold37.125 cattle|N…	product "myopalladin isoform X1" Q86TC9|MYPN_ Q9ET54|PALLD_ Q86TC9|MYPN_ product "palladin isoform X1" Q9ET54|PALLD_ product "myotilin isoform X1" Q9UBF9|MYOTI_ Q9UBF9|MYOTI_ Q15772|SPEG_	product "myopalladin isoform X1" product "myopalladin isoform X1" product "myopalladin" product "palladin isoform X1" product "palladin isoform X1" product "palladin isoform X1" product "myotilin isoform a" product "myotilin" product "myotilin isoform X1" product "titin-like"
	501		mouse|XP_006509229.1 duroc|XP_020933374.1 cattle|XP_024842005.1 warthog|evm.model.scaffold157.17 homo|NP_001335010.1 homo|NP_872584.2 kenya|evm.model.scaffold94.4 cattle|XP_024843900.1 kenya|evm.model.scaffold100.31 homo|XP_005262371.1 warthog|evm.model.scaffold14849.7 duroc|XP_020935276.1 mouse|XP_006528061.1 duroc|XP_020920844.1 kenya|evm.model.scaffold27.114 warthog|evm.model.scaffold103.62 ho…	product "rho GTPase-activating protein 7 isoform X1" A7E300|RHG07_ A7E300|RHG07_ Q92502|STAR8_ Q92502|STAR8_ product "stAR-related lipid transfer protein 8 isoform X1" product "LOW QUALITY PROTEIN: stAR-related lipid transfer protein 13" Q9Y3M8|STA13_ Q9Y3M8|STA13_ Q9Y3M8|STA13_	product "rho GTPase-activating protein 7 isoform X1" product "rho GTPase-activating protein 7 isoform X1" product "rho GTPase-activating protein 7 isoform 1" product "rho GTPase-activating protein 7 isoform 1" product "stAR-related lipid transfer protein 8 isoform X1" product "stAR-related lipid transfer protein 8 isoform X3" product "stAR-related lipid transfer protein 8 isoform X1" product "stA…
503			warthog|evm.model.scaffold244.4 cattle|NP_001093780.1 homo|XP_011507589.1 homo|XP_024309811.1 mouse|XP_030103568.1 mouse|NP_001070657.1 homo|NP_001374209.1 duroc|XP_020945256.1 kenya|evm.model.scaffold55.34 warthog|evm.model.scaffold120.1 cattle|XP_010801083.1 cattle|XP_005203503.1 warthog|evm.model.scaffold244.1 duroc|XP_020945179.1 duroc|XP_013852272.1 warthog|evm.model.scaffold244.5 mouse|NP_0…	P29329|CD3Z_ product "high affinity immunoglobulin epsilon receptor subunit alpha isoform X1" Q9HCY8|S10AE_ Q9D3A8|CAPON_ product "low affinity immunoglobulin gamma Fc region receptor II-b-like isoform X1" product "low affinity immunoglobulin gamma Fc region receptor II-b isoform X1" Q32PI9|MPZL1_ Q28942|FCGR3_ product "low affinity immunoglobulin gamma Fc region receptor III isoform X1"	product "high affinity immunoglobulin epsilon receptor subunit alpha precursor" product "low affinity immunoglobulin gamma Fc region receptor II-a isoform X1" product "low affinity immunoglobulin gamma Fc region receptor II-b isoform X1" product "low affinity immunoglobulin gamma Fc region receptor III isoform X1" product "low affinity immunoglobulin gamma Fc region receptor II-b isoform 1" produ…
504		504	mouse|NP_958813.1 cattle|XP_015316787.1 homo|XP_011543185.1 duroc|XP_020938546.1 mouse|XP_036013411.1 cattle|XP_003586651.1 duroc|XP_020955249.1 kenya|evm.model.scaffold36.63 warthog|evm.model.scaffold74.63 homo|XP_016876620.1 homo|NP_938205.1 warthog|evm.model.scaffold153.20 duroc|XP_005672767.2 kenya|evm.model.scaffold34.27 cattle|NP_001179603.1 mouse|NP_001165631.1 mouse|XP_006512881.1 duroc|X…	product "leucine-rich repeat transmembrane protein FLRT1" product "leucine-rich repeat transmembrane protein FLRT2" O43155|FLRT2_ O43155|FLRT2_ Q9NZU0|FLRT3_ product "leucine-rich repeat transmembrane protein FLRT3" Q9NZU0|FLRT3_ product "platelet glycoprotein Ib alpha chain" product "nephrocan-like"	product "leucine-rich repeat transmembrane protein FLRT1" product "leucine-rich repeat transmembrane protein FLRT1" product "leucine-rich repeat transmembrane protein FLRT1 isoform X1" product "leucine-rich repeat transmembrane protein FLRT2 isoform X1" product "leucine-rich repeat transmembrane protein FLRT2" product "leucine-rich repeat transmembrane protein FLRT2 isoform X1" product "leucine-r…
507		507	cattle|XP_002696258.3 homo|XP_016880064.1 mouse|NP_742047.1 cattle|XP_002696237.2 mouse|NP_663412.1 cattle|XP_002696260.2 warthog|evm.model.scaffold117.64 mouse|XP_030102331.1 mouse|NP_001095127.1 mouse|NP_954671.1 mouse|XP_036012057.1 duroc|XP_020922330.1 cattle|NP_001098493.1 cattle|XP_024836845.1 homo|NP_001108624.1 mouse|NP_001162624.1 mouse|NP_954691.3 homo|XP_016879701.1 homo|XP_005257084.1…	product "polymeric immunoglobulin receptor-like isoform X1" product "CMRF35-like molecule 1 isoform X1" product "CMRF35-like molecule 7" product "CMRF35-like molecule 6"	product "CMRF35-like molecule 2" product "CMRF35-like molecule 2 isoform X1" product "CMRF35-like molecule 2 precursor" product "CMRF35-like molecule 4" product "CMRF35-like molecule 5 precursor" product "CMRF35-like molecule 4" product "CMRF35-like molecule 3" product "predicted gene 11711 precursor" product "CMRF35-like molecule 3 precursor" product "CD300 molecule like family member D4 isoform…
508		508	cattle|XP_024857148.1 cattle|NP_991345.1 cattle|XP_024856670.1 duroc|XP_020933621.1 mouse|NP_001035144.1 cattle|XP_024856669.1 cattle|NP_001268844.1 cattle|XP_024856668.1 mouse|NP_001170872.1 cattle|NP_001012701.1 duroc|XP_003360065.2 cattle|XP_015329795.1 cattle|NP_001001554.2 homo|NP_006643.1 duroc|XP_020933727.1 cattle|XP_015329792.2 cattle|XP_002692385.3 cattle|XP_010810051.3 duroc|NP_0012314…	product "uterine plasmin/trypsin inhibitor isoform X1" product "colostrum trypsin inhibitor-like" product "kunitz-type protease inhibitor 4 isoform X1" product "pancreatic trypsin inhibitor-like isoform 1 precursor" product "pancreatic trypsin inhibitor precursor"	product "kunitz-type protease inhibitor 4-like isoform X1" product "trophoblast Kunitz domain protein 1 precursor" product "trophoblast Kunitz domain protein 1-like" product "serine protease inhibitor, Kunitz type 5 precursor" product "trophoblast Kunitz domain protein 1" product "colostrum trypsin inhibitor precursor" product "uncharacterized protein LOC618696" product "kunitz-type protease inhi…
	510		homo|XP_016870597.1 mouse|XP_006497917.1 cattle|NP_001071542.1 duroc|XP_005654670.1 warthog|evm.model.scaffold240.19 homo|NP_006104.4 cattle|XP_002686208.2 warthog|evm.model.scaffold155.2 kenya|evm.model.scaffold120.4 mouse|NP_001365916.1 duroc|XP_020945769.1 mouse|NP_035821.3 warthog|evm.model.scaffold100.74 duroc|NP_001254762.1 kenya|evm.model.scaffold10.639 homo|NP_005419.2 warthog|evm.model.s…	product "guanine nucleotide exchange factor VAV2 isoform X1" Q86WK6|AMGO1_ Q9UKW4|VAV3_ product "LOW QUALITY PROTEIN: guanine nucleotide exchange factor VAV3" Q08DN7|VAV_ product "proto-oncogene vav" Q08DN7|VAV_ Q1LZF8|CLCC1_ Q9UKW4|VAV3_ P52735|VAV2_ Q60992|VAV2_ P54100|VAV_ Q9UKW4|VAV3_	product "guanine nucleotide exchange factor VAV2 isoform X1" product "guanine nucleotide exchange factor VAV2 isoform X1" product "proto-oncogene vav" product "guanine nucleotide exchange factor VAV3 isoform 1" product "guanine nucleotide exchange factor VAV3 isoform X1" product "guanine nucleotide exchange factor VAV3 isoform 3" product "proto-oncogene vav isoform 1" product "proto-oncogene vav …
512		512	cattle|NP_001069241.1 duroc|XP_003358502.1 homo|NP_689610.2 duroc|XP_020926793.1 duroc|XP_020924524.1 duroc|XP_003483228.1 cattle|NP_001070528.1 mouse|NP_083119.1 mouse|NP_083576.1 homo|NP_001138531.1 cattle|XP_024838137.1 mouse|NP_080366.2 homo|NP_982248.1 duroc|XP_020925465.1 homo|NP_001355298.1 mouse|NP_001095098.2 duroc|XP_020924526.1 cattle|XP_024839017.1 duroc|XP_020924528.1 kenya|evm.model…	product "IQ domain-containing protein F1" product "IQ domain-containing protein F5-like isoform X1" product "IQ domain-containing protein F5-like isoform X1" product "IQ domain-containing protein F5" product "IQ domain-containing protein F2" product "IQ domain-containing protein F6" product "IQ domain-containing protein F3"	product "IQ domain-containing protein F1" product "IQ domain-containing protein F1" product "IQ domain-containing protein F5" product "IQ domain-containing protein F1 isoform 1" product "IQ domain-containing protein F5" product "IQ domain-containing protein F5" product "uncharacterized protein LOC100125949 isoform X1" product "IQ motif containing F4" product "IQ domain-containing protein F2" prod…
516		516	cattle|XP_024844713.1 cattle|XP_024844964.1 cattle|XP_024844466.1 duroc|XP_020935516.1 duroc|XP_020935515.1 duroc|XP_020935514.1 homo|NP_071335.1 duroc|XP_020935879.1 mouse|XP_030107204.1 homo|NP_006353.2 cattle|XP_015317046.2 cattle|NP_001069023.1 duroc|XP_020935694.1 warthog|evm.model.scaffold210.37 kenya|evm.model.scaffold80.52 homo|NP_001093156.1 homo|NP_071336.1 mouse|NP_058093.2 mouse|XP_00…	product "nuclear RNA export factor 3-like" product "nuclear RNA export factor 3-like" product "nuclear RNA export factor 3-like" product "nuclear RNA export factor 2" product "nuclear RNA export factor 1 isoform X1" Q1RMS5|NXF1_ Q1RMS5|NXF1_	product "nuclear RNA export factor 3-like isoform X1" product "LOW QUALITY PROTEIN: nuclear RNA export factor 3" product "nuclear RNA export factor 3 isoform X1" product "nuclear RNA export factor 3" product "nuclear RNA export factor 3 isoform X1" product "nuclear RNA export factor 1 isoform 1" product "nuclear RNA export factor 2" product "nuclear RNA export factor 1" product "nuclear RNA expor…
	517		cattle|XP_005205764.2 duroc|XP_003134727.2 homo|NP_056143.1 mouse|NP_067389.5 kenya|evm.model.scaffold51.195 warthog|evm.model.scaffold39.87 mouse|NP_663517.2 kenya|evm.model.scaffold72.4 homo|NP_006612.2 duroc|NP_001188310.1 cattle|NP_001094522.2 warthog|evm.model.scaffold155.29 cattle|NP_001029487.1 mouse|NP_057870.3 mouse|NP_001291457.1 duroc|NP_001011727.1 kenya|evm.model.scaffold34.218 homo|…	product "adenosylhomocysteinase 3 isoform X1" Q5R889|SAHH3_ Q96HN2|SAHH3_ D2H8V8|DCR1B_ product "adenosylhomocysteinase 2" O43865|SAHH2_ product "adenosylhomocysteinase" Q710C4|SAHH_ Q710C4|SAHH_ Q710C4|SAHH_ Q710C4|SAHH_ Q68FL4|SAHH3_	product "adenosylhomocysteinase 3 isoform X1" product "adenosylhomocysteinase 3 isoform a" product "putative adenosylhomocysteinase 3 isoform 1" product "S-adenosylhomocysteine hydrolase-like protein 1 isoform 1" product "S-adenosylhomocysteine hydrolase-like protein 1 isoform a" product "adenosylhomocysteinase 2" product "adenosylhomocysteinase" product "adenosylhomocysteinase" product "predicte…
520		520	cattle|NP_001073819.1 cattle|XP_002684639.3 homo|NP_853652.1 homo|NP_853630.2 mouse|NP_038735.2 cattle|XP_002684640.1 duroc|XP_005657196.2 homo|NP_853631.1 cattle|XP_024849233.1 duroc|XP_003358961.3 mouse|NP_081446.1 homo|NP_853653.1 cattle|XP_010799220.2 duroc|XP_013845637.2 mouse|NP_899012.1 mouse|XP_030105222.1 mouse|NP_473441.1 mouse|NP_034801.1 homo|NP_853654.1 mouse|NP_038741.1 mouse|NP_081…	product "keratin-associated protein 13-1-like" product "keratin-associated protein 13-2-like" product "LOW QUALITY PROTEIN: keratin-associated protein 13-1-like"	product "keratin-associated protein 14" product "keratin-associated protein 13-1" product "keratin-associated protein 13-2" product "keratin-associated protein 13-1" product "keratin-associated protein 14" product "keratin-associated protein 13-1" product "keratin-associated protein 13-4" product "LOW QUALITY PROTEIN: keratin-associated protein 13-1-like" product "uncharacterized protein LOC69696…
	523		cattle|XP_024856220.1 homo|NP_573403.1 warthog|evm.model.scaffold194.25 kenya|evm.model.scaffold34.358 duroc|XP_020933965.1 mouse|XP_011237587.1 homo|XP_006715868.1 cattle|XP_015324857.1 duroc|XP_020934899.1 mouse|XP_006516608.1 cattle|XP_005218666.1 mouse|XP_030099358.1 homo|NP_078988.3 duroc|XP_003126980.2 warthog|evm.model.scaffold335.8 kenya|evm.model.scaffold110.88 warthog|evm.model.scaffold…	Q96JJ3|ELMO2_ Q96JJ3|ELMO2_ product "engulfment and cell motility protein 2 isoform X1" product "engulfment and cell motility protein 1 isoform X1" product "LOW QUALITY PROTEIN: engulfment and cell motility protein 3" Q96BJ8|ELMO3_ Q96BJ8|ELMO3_ Q92556|ELMO1_ Q92556|ELMO1_ Q92556|ELMO1_ Q92556|ELMO1_ Q92556|ELMO1_	product "engulfment and cell motility protein 2 isoform X2" product "engulfment and cell motility protein 2 isoform a" product "engulfment and cell motility protein 2 isoform X1" product "engulfment and cell motility protein 1 isoform X1" product "engulfment and cell motility protein 1 isoform X1" product "engulfment and cell motility protein 1 isoform X1" product "engulfment and cell motility pr…
524		524	cattle|XP_005226915.1 duroc|XP_005660897.2 homo|XP_016873440.1 mouse|NP_001365847.1 kenya|evm.model.scaffold8632.7 homo|NP_001129575.2 cattle|XP_024833434.1 duroc|XP_020928079.1 mouse|NP_780641.2 homo|NP_597705.2 cattle|XP_002694506.1 mouse|NP_766473.1 duroc|XP_020927989.1 homo|NP_001353783.1 cattle|XP_005218020.1 mouse|NP_001177281.1 homo|NP_001291367.1 cattle|XP_024836418.1 mouse|XP_006533512.1…	product "LOW QUALITY PROTEIN: transmembrane protein 132A" Q24JP5|T132A_ product "transmembrane protein 132C" product "transmembrane protein 132D" product "LOW QUALITY PROTEIN: transmembrane protein 132E" Q6IEE7|T132E_ product "transmembrane protein 132B" product "transmembrane protein 132B-like"	product "transmembrane protein 132A isoform X1" product "transmembrane protein 132A isoform X1" product "transmembrane protein 132A isoform 2 precursor" product "transmembrane protein 132C isoform 1 precursor" product "transmembrane protein 132C" product "transmembrane protein 132C" product "transmembrane protein 132D precursor" product "transmembrane protein 132D" product "transmembrane protein …
525		525	cattle|NP_001029717.1 mouse|NP_032356.1 mouse|NP_001128587.1 mouse|NP_001019401.2 mouse|NP_001108151.1 mouse|NP_035709.3 mouse|NP_001138636.1 mouse|NP_001039005.1 mouse|XP_036017120.1 mouse|XP_006525988.1 mouse|NP_001030031.2 mouse|NP_950178.2 duroc|NP_001177218.1 mouse|NP_001094945.1 mouse|NP_775610.1 homo|XP_005259115.1 cattle|NP_001069614.1 cattle|XP_002695206.3 duroc|XP_020950145.1 mouse|NP_0…	product "interferon-inducible GTPase 5" product "interferon-inducible GTPase 5-like"	product "interferon gamma inducible protein 47" product "interferon gamma inducible protein 47" product "predicted gene 12250" product "uncharacterized protein LOC432555" product "interferon-inducible GTPase family member" product "T-cell-specific guanine nucleotide triphosphate-binding protein 1" product "T-cell-specific guanine nucleotide triphosphate-binding protein 2" product "interferon indu…
		526	cattle|NP_001029533.1 kenya|evm.model.scaffold51.47 duroc|XP_020934345.1 homo|XP_016867435.1 mouse|NP_001155094.1 mouse|NP_001025158.1 mouse|NP_001074742.2 cattle|XP_024835329.1 cattle|NP_001124236.1 cattle|XP_010814606.1 duroc|XP_020922632.1 cattle|NP_001193790.1 duroc|XP_003131441.2 homo|NP_033720.2 mouse|NP_033805.1 mouse|NP_766476.2 duroc|XP_020922633.1 homo|XP_011523721.1 mouse|NP_849263.1 w…	Q9TRC7|AOC1_ product "amiloride-sensitive amine oxidase [copper-containing]" product "LOW QUALITY PROTEIN: membrane primary amine oxidase" product "retina-specific copper amine oxidase" product "membrane primary amine oxidase-like isoform X1" Q16853|AOC3_ Q16853|AOC3_ Q16853|AOC3_ Q16853|AOC3_	product "amiloride-sensitive amine oxidase precursor" product "amiloride-sensitive amine oxidase [copper-containing] isoform X1" product "amiloride-sensitive amine oxidase [copper-containing] precursor" product "diamine oxidase-like protein 2 precursor" product "diamine oxidase-like protein 1 precursor" product "primary amine oxidase, lung isozyme isoform X1" product "primary amine oxidase, liver…
527		527	cattle|NP_001192611.1 duroc|XP_020935490.1 homo|NP_038472.2 cattle|NP_777053.1 mouse|NP_061268.2 homo|NP_038466.2 duroc|XP_020920317.1 mouse|NP_081118.4 warthog|evm.model.scaffold111.8 duroc|XP_003125749.1 kenya|evm.model.scaffold55.103 homo|NP_064516.2 mouse|NP_277068.1 cattle|XP_024831315.1 mouse|NP_001371113.1 homo|NP_001334025.1 cattle|NP_001073764.1 duroc|XP_020958326.1 kenya|evm.model.scaff…	product "ubiquilin-2" product "ubiquilin-1 isoform X1" Q9UMX0|UBQL1_ product "ubiquilin-4" Q9NRR5|UBQL4_ product "ubiquilin-3" Q9UMX0|UBQL1_ Q9NRR5|UBQL4_ product "ubiquilin-1-like"	product "ubiquilin-2" product "ubiquilin-2" product "ubiquilin-1" product "ubiquilin-2" product "ubiquilin-1 isoform 1" product "ubiquilin-1 isoform 1" product "ubiquilin-4 isoform 1" product "ubiquilin-4" product "ubiquilin-3 isoform X1" product "ubiquilin-3 isoform 1" product "ubiquilin-3" product "ubiquilin-4" product "ubiquilin-3" product "ubiquilin-3"
		532	cattle|XP_002686210.1 cattle|NP_001030188.1 duroc|XP_020945782.1 homo|NP_001374366.1 duroc|NP_999360.1 duroc|XP_005663685.2 homo|NP_000690.1 duroc|XP_020936678.1 homo|NP_001008219.1 homo|NP_004029.2 homo|NP_001008220.1 mouse|NP_001036176.1 mouse|NP_001153622.1 mouse|NP_001153624.1 mouse|NP_001153623.1 mouse|XP_036019386.1 mouse|NP_031472.2 mouse|NP_001177332.1 kenya|evm.model.scaffold8320.1 cattl…	product "pancreatic alpha-amylase" product "pancreatic alpha-amylase precursor" product "LOW QUALITY PROTEIN: pancreatic alpha-amylase" product "pancreatic alpha-amylase-like isoform X2" P00690|AMYP_ P00690|AMYP_ P00690|AMYP_	product "alpha-amylase 2B" product "alpha-amylase 2B precursor" product "alpha-amylase 2B precursor" product "pancreatic alpha-amylase isoform 1 precursor" product "alpha-amylase 1B precursor" product "alpha-amylase 1A precursor" product "alpha-amylase 1C precursor" product "pancreatic alpha-amylase precursor" product "amylase 2a4 precursor" product "amylase 2a2 precursor" product "amylase 2a3 pr…
	533		cattle|XP_024836787.1 duroc|XP_020922190.1 mouse|XP_030101765.1 homo|XP_006722059.3 warthog|evm.model.scaffold117.136 mouse|XP_011240059.1 duroc|XP_020936974.1 kenya|evm.model.scaffold53.124 kenya|evm.model.scaffold53.123 cattle|XP_015315836.2 warthog|evm.model.scaffold187.80 kenya|evm.model.scaffold65.10 homo|NP_055309.2 homo|XP_024305999.1 warthog|evm.model.scaffold117.135 kenya|evm.model.scaff…	product "trinucleotide repeat-containing gene 6C protein isoform X1" Q9HCJ0|TNR6C_ product "trinucleotide repeat-containing gene 6A protein isoform X1" Q9HCJ0|TNR6C_ Q9HCJ0|TNR6C_ Q8NDV7|TNR6A_ P35749|MYH11_ Q9UPQ9|TNR6B_ Q8BKI2|TNR6B_ product "trinucleotide repeat-containing gene 6B protein isoform X4"	product "trinucleotide repeat-containing gene 6C protein isoform X1" product "trinucleotide repeat-containing gene 6C protein isoform X1" product "trinucleotide repeat-containing gene 6C protein isoform X1" product "trinucleotide repeat-containing gene 6A protein isoform X1" product "trinucleotide repeat-containing gene 6A protein isoform X8" product "trinucleotide repeat-containing gene 6A prote…
	534		mouse|XP_006508585.1 duroc|XP_020938304.1 homo|XP_016872876.1 kenya|evm.model.scaffold80.267 warthog|evm.model.scaffold904.2 homo|XP_011525315.1 mouse|XP_030098435.1 cattle|XP_024834507.1 duroc|XP_003127422.3 cattle|XP_005227439.1 kenya|evm.model.scaffold68.249 kenya|evm.model.scaffold80.265 warthog|evm.model.scaffold686.2 homo|NP_001358973.1 duroc|XP_020946927.1 mouse|NP_067398.3 cattle|XP_02484…	product "LOW QUALITY PROTEIN: SH3 and multiple ankyrin repeat domains protein 2" Q4ACU6|SHAN3_ product "LOW QUALITY PROTEIN: SH3 and multiple ankyrin repeat domains protein 1" Q9BYB0|SHAN3_ Q9UPX8|SHAN2_ product "SH3 and multiple ankyrin repeat domains protein 3 isoform X1" Q9UPX8|SHAN2_ Q9UPX8|SHAN2_ Q9TTJ7|KCNQ1_ Q9BYB0|SHAN3_ Q9BYB0|SHAN3_	product "SH3 and multiple ankyrin repeat domains protein 2 isoform X1" product "SH3 and multiple ankyrin repeat domains protein 2 isoform X1" product "SH3 and multiple ankyrin repeat domains protein 1 isoform X1" product "SH3 and multiple ankyrin repeat domains protein 1 isoform X1" product "LOW QUALITY PROTEIN: SH3 and multiple ankyrin repeat domains protein 1" product "SH3 and multiple ankyrin …
	535		kenya|evm.model.scaffold2.350 mouse|XP_011244253.1 duroc|XP_020926913.1 cattle|XP_024847123.1 homo|XP_006713873.1 cattle|XP_024837108.1 kenya|evm.model.scaffold37.7 duroc|XP_020932800.1 mouse|NP_001074771.1 homo|NP_009049.2 cattle|NP_001019652.2 homo|NP_001104740.2 warthog|evm.model.scaffold204.9 warthog|evm.model.scaffold107.40 duroc|XP_003126361.1 kenya|evm.model.scaffold39.78 mouse|NP_082303.2…	O60229|KALRN_ product "LOW QUALITY PROTEIN: kalirin" Q8MJ08|PE2R4_ product "triple functional domain protein isoform X1" O75962|TRIO_ Q9CWR0|ARHGP_ product "rho guanine nucleotide exchange factor 25 isoform X1" Q9CWR0|ARHGP_ P97924|KALRN_ P97924|KALRN_ A2CG49|KALRN_ O60229|KALRN_ O60229|KALRN_	product "kalirin isoform X1" product "kalirin isoform X1" product "kalirin isoform X1" product "triple functional domain protein isoform X1" product "triple functional domain protein" product "triple functional domain protein" product "rho guanine nucleotide exchange factor 25" product "rho guanine nucleotide exchange factor 25 isoform 3" product "rho guanine nucleotide exchange factor 25 isoform…
	536		duroc|XP_020940960.1 cattle|XP_005226830.1 homo|NP_001231892.1 mouse|XP_006541374.1 warthog|evm.model.scaffold17.61 kenya|evm.model.scaffold28.5 cattle|NP_001179598.2 homo|NP_001019554.1 duroc|XP_020948732.1 mouse|NP_001074504.1 kenya|evm.model.scaffold54.10 warthog|evm.model.scaffold17.60 mouse|XP_017175294.1 cattle|XP_024832716.1 homo|NP_001376546.1 warthog|evm.model.scaffold590.5 kenya|evm.mod…	product "neuron navigator 2 isoform X1" Q8IVL1|NAV2_ O60486|PLXC1_ product "neuron navigator 3 isoform X1" Q8IVL1|NAV2_ Q8IVL1|NAV2_ Q8NEY1|NAV1_ Q8NEY1|NAV1_ product "neuron navigator 1 isoform X1" Q66H89|CEP83_ Q8IVL1|NAV2_ Q8IVL1|NAV2_	product "neuron navigator 2 isoform X1" product "neuron navigator 2 isoform 5" product "neuron navigator 2 isoform X41" product "neuron navigator 3" product "neuron navigator 3 isoform 1" product "neuron navigator 3 isoform 1" product "neuron navigator 1 isoform X1" product "LOW QUALITY PROTEIN: neuron navigator 1" product "neuron navigator 1 isoform 9"
539			cattle|NP_001193069.1 duroc|XP_005653896.1 homo|NP_000696.1 mouse|NP_033854.1 mouse|NP_038201.1 homo|NP_001669.3 warthog|evm.model.scaffold132.32 duroc|XP_003131993.2 cattle|NP_777102.1 warthog|evm.model.scaffold14172.1 homo|NP_001135919.1 duroc|XP_013837554.1 kenya|evm.model.scaffold2.15 cattle|NP_001095389.1 warthog|evm.model.scaffold15191.16 duroc|NP_999297.1 mouse|NP_598451.1 homo|NP_001670.1…	product "potassium-transporting ATPase subunit beta isoform X1" P14415|AT1B2_ product "LOW QUALITY PROTEIN: sodium/potassium-transporting ATPase subunit beta-2" P18434|ATP4B_ product "sodium/potassium-transporting ATPase subunit beta-3 isoform X1" Q3T0C6|AT1B3_ Q9BDK6|AT1B4_ product "protein ATP1B4" Q3T0C6|AT1B3_	product "potassium-transporting ATPase subunit beta" product "potassium-transporting ATPase subunit beta" product "potassium-transporting ATPase subunit beta" product "sodium/potassium-transporting ATPase subunit beta-2" product "sodium/potassium-transporting ATPase subunit beta-2 isoform 1" product "sodium/potassium-transporting ATPase subunit beta-2" product "protein ATP1B4 isoform A" product "…
540		540	mouse|NP_083282.1 cattle|XP_015328804.2 homo|NP_612191.1 duroc|XP_003482348.1 homo|NP_001128577.1 mouse|NP_001303594.1 duroc|XP_020954319.1 cattle|XP_003587722.1 mouse|XP_006526779.1 duroc|XP_013849609.2 mouse|NP_001153322.1 cattle|XP_005217383.2 duroc|NP_001302744.1 homo|NP_001017425.2 cattle|XP_024843417.1 cattle|XP_024853842.1 homo|NP_001304019.1 homo|NP_113648.2 duroc|XP_020954318.1 duroc|XP_…	product "potassium channel subfamily K member 10 isoform X1" product "potassium channel subfamily K member 16" product "LOW QUALITY PROTEIN: potassium channel subfamily K member 4" product "potassium channel subfamily K member 2" product "LOW QUALITY PROTEIN: potassium channel subfamily K member 17" product "potassium channel subfamily K member 16-like"	product "potassium channel, subfamily K, member 16" product "potassium channel subfamily K member 10" product "potassium channel subfamily K member 10 isoform 3" product "potassium channel subfamily K member 16 isoform 1" product "potassium channel subfamily K member 10 isoform 3" product "potassium channel subfamily K member 16" product "potassium channel subfamily K member 4 isoform X1" product…
545			homo|NP_001363120.1 cattle|NP_001069846.1 warthog|evm.model.scaffold52.53 duroc|NP_001106154.1 kenya|evm.model.scaffold7.160 mouse|NP_001258772.1 duroc|NP_001106909.1 homo|XP_024303497.1 cattle|NP_001192762.1 mouse|XP_030108959.1 homo|NP_066190.2 warthog|evm.model.scaffold52.54 duroc|NP_001103642.1 kenya|evm.model.scaffold69.74 homo|NP_004916.1 cattle|NP_001073262.1 mouse|NP_057898.2 warthog|evm.…	product "aquaporin-9" O43315|AQP9_ product "aquaporin-7" A9Y006|AQP3_ product "aquaporin-3" A9Y006|AQP3_ O43315|AQP9_ product "aquaporin-10"	product "aquaporin-7 isoform 1" product "aquaporin-7" product "aquaporin-9 isoform 2 precursor" product "putative aquaporin-7-like protein 3 isoform X1" product "aquaporin-9" product "aquaporin-7 isoform X1" product "aquaporin-9 isoform 1" product "aquaporin-3 isoform 1" product "aquaporin-3" product "aquaporin-3" product "aquaporin-10 isoform X1" product "putative aquaporin-7-like protein 3 isof…
549			cattle|XP_005220684.1 mouse|NP_001349492.1 homo|NP_006798.1 cattle|XP_005210243.1 warthog|evm.model.scaffold214.63 warthog|evm.model.scaffold119.71 duroc|XP_020955569.1 duroc|XP_005673368.1 kenya|evm.model.scaffold35.166 mouse|NP_001341931.1 homo|XP_005249668.1 cattle|XP_024846602.1 mouse|XP_006520438.1 homo|NP_001120794.1 duroc|XP_020947402.1 cattle|XP_005206223.1 warthog|evm.model.scaffold239.1…	P83916|CBX1_ Q13185|CBX3_ product "chromobox protein homolog 3" product "chromobox protein homolog 3 isoform X1" Q13185|CBX3_ product "chromobox protein homolog 5" P45973|CBX5_ P45973|CBX5_ product "chromobox protein homolog 1 isoform X1"	product "chromobox protein homolog 1 isoform X1" product "chromobox protein homolog 1 isoform 1" product "chromobox protein homolog 1" product "chromobox protein homolog 1" product "chromobox protein homolog 3" product "chromobox protein homolog 3 isoform X1" product "chromobox protein homolog 3 isoform X1" product "chromobox protein homolog 5 isoform X1" product "chromobox protein homolog 5" pro…
552		552	cattle|XP_024847733.1 mouse|NP_001276720.1 duroc|XP_020947298.1 homo|NP_064423.2 warthog|evm.model.scaffold68.231 homo|NP_899233.1 duroc|XP_020923097.1 cattle|XP_024836250.1 mouse|XP_006532059.1 duroc|XP_020934529.1 cattle|NP_001178180.2 homo|NP_064717.1 mouse|XP_006535700.1 homo|NP_061144.4 duroc|XP_020931967.1 cattle|XP_024837410.1 mouse|XP_036020902.1 mouse|NP_067345.1 homo|NP_059115.1 duroc|X…	product "acid-sensing ion channel 1 isoform X1" P78348|ASIC1_ product "LOW QUALITY PROTEIN: acid-sensing ion channel 2" product "acid-sensing ion channel 3 isoform X3" product "LOW QUALITY PROTEIN: acid-sensing ion channel 4" product "acid-sensing ion channel 5" product "acid-sensing ion channel 2 isoform X1"	product "acid-sensing ion channel 1 isoform X1" product "acid-sensing ion channel 1 isoform 2" product "acid-sensing ion channel 1 isoform a" product "acid-sensing ion channel 2 isoform MDEG2" product "acid-sensing ion channel 2 isoform X1" product "acid-sensing ion channel 2 isoform X1" product "acid-sensing ion channel 3" product "acid-sensing ion channel 3 isoform b" product "acid-sensing ion …
	554		cattle|NP_001029537.1 mouse|NP_062685.2 duroc|XP_020948552.1 warthog|evm.model.scaffold264.6 kenya|evm.model.scaffold39.45 homo|XP_006719604.1 homo|NP_001003793.1 cattle|XP_010815855.1 mouse|NP_001165592.1 duroc|XP_020925629.1 warthog|evm.model.scaffold53.41 kenya|evm.model.scaffold3.416 cattle|XP_005202493.1 homo|XP_005246794.1 duroc|XP_013839630.1 mouse|XP_006500003.1 kenya|evm.model.scaffold41…	product "RNA-binding motif, single-stranded-interacting protein 2" Q15434|RBMS2_ Q15434|RBMS2_ product "RNA-binding motif, single-stranded-interacting protein 3 isoform X1" Q3ZBP3|RBMS1_ Q3ZBP3|RBMS1_ product "RNA-binding motif, single-stranded-interacting protein 1 isoform X1" Q5RBD3|RBMS3_ Q8BWL5|RBMS3_ Q5RBD3|RBMS3_ Q6XE24|RBMS3_ Q6XE24|RBMS3_ Q5RBD3|RBMS3_	product "RNA-binding motif, single-stranded-interacting protein 2" product "RNA-binding motif, single-stranded-interacting protein 2 isoform a" product "RNA-binding motif, single-stranded-interacting protein 2 isoform X1" product "RNA-binding motif, single-stranded-interacting protein 3 isoform 1" product "RNA-binding motif, single-stranded-interacting protein 3 isoform X1" product "RNA-binding m…
		556	cattle|NP_001229512.1 cattle|XP_024840409.1 mouse|NP_034029.2 mouse|NP_085104.1 mouse|NP_631887.2 duroc|XP_001927013.4 homo|NP_001276.3 homo|NP_036260.2 cattle|NP_001029472.1 kenya|evm.model.scaffold119.24 duroc|NP_999313.2 cattle|NP_001193105.1 warthog|evm.model.scaffold905.9 mouse|NP_997091.3 mouse|NP_001028371.1 duroc|XP_003125982.3 mouse|NP_059502.1 homo|NP_006527.1 cattle|XP_024845864.1 mous…	product "calcium-activated chloride channel regulator 4" Q9TUB5|CLCA1_ product "calcium-activated chloride channel regulator 1 precursor" Q9TUB5|CLCA1_ product "calcium-activated chloride channel regulator 4-like" product "calcium-activated chloride channel regulator 2"	product "calcium-activated chloride channel regulator 1 precursor" product "epithelial chloride channel protein isoform X1" product "calcium-activated chloride channel regulator 3A-1 precursor" product "chloride channel calcium activated 3A2 precursor" product "chloride channel accessory 3B precursor" product "calcium-activated chloride channel regulator 1 precursor" product "calcium-activated ch…
	557		cattle|XP_024852636.1 mouse|NP_783573.4 homo|NP_001695.2 duroc|XP_020928494.1 kenya|evm.model.scaffold1.496 cattle|XP_024857355.1 homo|XP_016869180.1 mouse|XP_006520332.1 homo|NP_001351786.1 duroc|XP_020944450.1 duroc|XP_013854551.2 mouse|XP_011238809.1 kenya|evm.model.scaffold24.88 cattle|XP_024838034.1 warthog|evm.model.scaffold7431.1 kenya|evm.model.scaffold5.289 warthog|evm.model.scaffold14.1…	product "adhesion G protein-coupled receptor B3 isoform X1" O60241|AGRB2_ product "LOW QUALITY PROTEIN: brain-specific angiogenesis inhibitor 1" product "adhesion G protein-coupled receptor B2 isoform X1" O14514|AGRB1_ O14514|AGRB1_ O60242|AGRB3_ O60242|AGRB3_ O60242|AGRB3_ O60242|AGRB3_ O60242|AGRB3_ O60242|AGRB3_ O14514|AGRB1_	product "adhesion G protein-coupled receptor B3 isoform X1" product "adhesion G protein-coupled receptor B3 precursor" product "adhesion G protein-coupled receptor B3" product "adhesion G protein-coupled receptor B1 isoform X1" product "adhesion G protein-coupled receptor B1 isoform X1" product "adhesion G protein-coupled receptor B1 isoform X1" product "adhesion G protein-coupled receptor B2 iso…
		560	warthog|evm.model.scaffold221.3 homo|NP_001018146.1 homo|NP_005000.1 mouse|NP_062704.2 duroc|XP_020941256.1 mouse|NP_001070997.1 homo|NP_001018148.1 cattle|NP_001092456.1 kenya|evm.model.scaffold96.24 cattle|NP_991387.2 duroc|NP_001191688.1 kenya|evm.model.scaffold104.16 cattle|NP_001069844.1 duroc|NP_001038075.1 mouse|NP_001365783.1 homo|NP_937818.1 kenya|evm.model.scaffold104.17 duroc|XP_013843…	Q8MII5|S35B1_ product "nucleoside diphosphate kinase, mitochondrial isoform X1" Q13232|NDK3_ product "nucleoside diphosphate kinase A" P52174|NDKA1_ product "nucleoside diphosphate kinase B" product "nucleoside diphosphate kinase 3 isoform X1"	product "NME1-NME2 protein" product "nucleoside diphosphate kinase, mitochondrial isoform a precursor" product "nucleoside diphosphate kinase 3 precursor" product "nucleoside diphosphate kinase B" product "nucleoside diphosphate kinase B isoform a" product "nucleoside diphosphate kinase 3 precursor" product "nucleoside diphosphate kinase A 1" product "nucleoside diphosphate kinase B" product "nuc…
		564	cattle|NP_001075013.1 cattle|XP_024844387.1 duroc|XP_005674000.1 kenya|evm.model.scaffold25.83 homo|NP_036449.1 mouse|NP_001018097.1 warthog|evm.model.scaffold15183.5 homo|NP_001071641.1 homo|NP_001071640.1 cattle|NP_001192205.1 cattle|XP_002699607.1 cattle|NP_001068990.1 homo|NP_001071639.1 duroc|XP_020936480.1 duroc|XP_003135464.1 duroc|XP_020935617.1 duroc|XP_020935618.1 kenya|evm.model.scaffo…	product "protein LDOC1" Q17QF6|LDOC1_ product "protein FAM127" product "protein FAM127" product "protein FAM127" product "protein FAM127" Q1JQ94|RTL8_ Q1JQ94|RTL8_	product "protein LDOC1" product "protein LDOC1" product "protein LDOC1" product "protein LDOC1" product "retrotransposon Gag-like protein 8B" product "retrotransposon Gag-like protein 8A isoform 1" product "family with sequence similarity 127, member A-like" product "uncharacterized protein LOC783730" product "retrotransposon Gag-like protein 8" product "retrotransposon Gag-like protein 8C" produ…
		566	cattle|NP_001179924.1 homo|XP_016869805.1 duroc|XP_020919212.1 mouse|NP_808531.2 duroc|XP_013834268.2 homo|NP_079350.5 kenya|evm.model.scaffold21.239 homo|NP_001161707.1 cattle|XP_002691845.2 warthog|evm.model.scaffold103.81 kenya|evm.model.scaffold27.142 duroc|XP_020920876.1 homo|NP_997244.4 mouse|NP_001161370.1 kenya|evm.model.scaffold8.340 mouse|NP_766450.2 cattle|XP_024849243.1 duroc|XP_02095…	product "FRAS1-related extracellular matrix protein 1 isoform X1" product "extracellular matrix protein FRAS1 isoform X1" Q86XX4|FRAS1_ Q5SZK8|FREM2_ Q5SZK8|FREM2_ product "FRAS1-related extracellular matrix protein 2" Q5H8C1|FREM1_ product "LOW QUALITY PROTEIN: FRAS1-related extracellular matrix protein 3" Q5SZK8|FREM2_	product "FRAS1-related extracellular matrix protein 1 precursor" product "FRAS1-related extracellular matrix protein 1 isoform X1" product "FRAS1-related extracellular matrix protein 1 isoform 1 precursor" product "extracellular matrix organizing protein FRAS1 isoform 1 precursor" product "FRAS1-related extracellular matrix protein 3 precursor" product "FRAS1-related extracellular matrix protein …
		570	duroc|XP_020933341.1 cattle|XP_024856817.1 homo|NP_000090.1 mouse|XP_011238068.1 homo|NP_001890.1 duroc|NP_001038067.1 homo|NP_001889.2 mouse|NP_034106.2 mouse|NP_067380.1 mouse|XP_006499366.1 kenya|evm.model.scaffold9340.1 kenya|evm.model.scaffold9341.1 homo|NP_001891.2 mouse|XP_006498722.1 homo|NP_001268659.1 homo|NP_612140.1 cattle|NP_776454.1 duroc|XP_020933516.1 cattle|XP_015329553.2 homo|NP…	product "cystatin-13-like" product "cystatin-C precursor" product "cystatin-like 1" product "cystatin-8"	product "cystatin-13" product "cystatin-C precursor" product "cystatin-13 isoform X1" product "cystatin-S precursor" product "cystatin-SN precursor" product "cystatin-C precursor" product "cystatin 10 precursor" product "cystatin-like 1 isoform X1" product "cystatin-D precursor" product "cystatin-8 isoform X1" product "cystatin-8 precursor" product "cystatin-like 1 precursor" product "cystatin-C …
	571		cattle|XP_024856184.1 homo|XP_005252522.1 duroc|XP_020920725.1 kenya|evm.model.scaffold93.34 mouse|NP_062677.1 cattle|XP_010803339.1 mouse|NP_032852.2 mouse|XP_006520664.1 warthog|evm.model.scaffold667.4 kenya|evm.model.scaffold71.3 duroc|XP_020946864.1 homo|XP_005269031.1 kenya|evm.model.scaffold82.87 duroc|XP_020927169.1 cattle|NP_001073713.1 homo|XP_016883857.1 warthog|evm.model.scaffold417.5 …	product "ATP-dependent 6-phosphofructokinase, platelet type" P47859|PFKAP_ Q2HYU2|PFKAM_ Q9H0C3|TM117_ product "ATP-dependent 6-phosphofructokinase, muscle type isoform X1" A1A4J1|PFKAL_ product "ATP-dependent 6-phosphofructokinase, liver type" Q01813|PFKAP_ P47859|PFKAP_ P30835|PFKAL_ Q01813|PFKAP_ Q9WUA3|PFKAP_ P17858|PFKAL_	product "ATP-dependent 6-phosphofructokinase, platelet type isoform X1" product "ATP-dependent 6-phosphofructokinase, platelet type isoform X1" product "ATP-dependent 6-phosphofructokinase, platelet type isoform 1" product "ATP-dependent 6-phosphofructokinase, muscle type isoform X1" product "ATP-dependent 6-phosphofructokinase, liver type isoform 1" product "ATP-dependent 6-phosphofructokinase, …
		575	cattle|NP_001268848.1 duroc|XP_020931170.1 mouse|NP_076120.2 cattle|NP_001268847.1 duroc|XP_020930283.1 mouse|XP_017175142.1 mouse|NP_076106.2 warthog|evm.model.scaffold58.30 kenya|evm.model.scaffold3.223 kenya|evm.model.scaffold3.224 duroc|NP_001295402.1 mouse|NP_033806.2 cattle|NP_788841.1 homo|XP_011509364.1 kenya|evm.model.scaffold4.362 duroc|XP_020941334.1 cattle|NP_776397.1 mouse|NP_035853.…	product "aldehyde oxidase 4" product "aldehyde oxidase 2 isoform X1" C4NYZ3|AOXB_ Q3TYQ9|AOXD_ P48034|AOXA_ product "aldehyde oxidase" P80457|XDH_ product "xanthine dehydrogenase/oxidase isoform X1" P48034|AOXA_ P80457|XDH_ Q5QE79|AOXD_	product "aldehyde oxidase 1-like" product "aldehyde oxidase 4" product "aldehyde oxidase 2" product "aldehyde oxidase 2 isoform X1" product "aldehyde oxidase 3" product "aldehyde oxidase 1" product "aldehyde oxidase 1" product "aldehyde oxidase isoform X1" product "xanthine dehydrogenase/oxidase" product "xanthine dehydrogenase/oxidase" product "xanthine dehydrogenase/oxidase"
	576		cattle|XP_024853156.1 duroc|XP_020950360.1 homo|XP_011520261.1 mouse|XP_006511057.1 kenya|evm.model.scaffold7.167 warthog|evm.model.scaffold42.22 homo|NP_001230155.2 cattle|XP_024840093.1 mouse|XP_006525809.1 duroc|XP_020949090.1 warthog|evm.model.scaffold42.80 mouse|NP_001157619.1 cattle|XP_005209355.1 kenya|evm.model.scaffold7.53 homo|XP_024307438.1 duroc|XP_020939882.1 kenya|evm.model.scaffold…	product "transcription factor 12 isoform X1" Q99081|HTF4_ Q99081|HTF4_ product "transcription factor 4 isoform X1" Q60722|ITF2_ Q60722|ITF2_ product "transcription factor E2-alpha isoform X1" P15923|TFE2_ Q99081|HTF4_ Q99081|HTF4_ P15884|ITF2_ P15881|ITF2_	product "transcription factor 12 isoform X1" product "transcription factor 12 isoform X1" product "transcription factor 12 isoform X1" product "transcription factor 4 isoform c" product "transcription factor 4 isoform X4" product "transcription factor 4 isoform X1" product "transcription factor E2-alpha isoform 1" product "transcription factor E2-alpha isoform X1" product "transcription factor E2…
	577		cattle|XP_024846140.1 homo|NP_004824.1 mouse|NP_001013801.2 kenya|evm.model.scaffold55.37 warthog|evm.model.scaffold120.3 duroc|XP_020946472.1 cattle|XP_002685923.1 homo|NP_001363516.1 mouse|NP_032353.2 mouse|NP_032355.2 mouse|XP_011237099.1 mouse|XP_011237062.1 kenya|evm.model.scaffold55.40 warthog|evm.model.scaffold120.5 mouse|NP_778191.1 homo|NP_002423.1 mouse|NP_001028622.1 mouse|NP_766236.2 …	Q5T3I0|GPTC4_ product "myeloid cell nuclear differentiation antigen-like protein" Q3T132|LTOR2_	product "LOW QUALITY PROTEIN: interferon-inducible protein AIM2" product "interferon-inducible protein AIM2 isoform 1" product "interferon-inducible protein AIM2" product "interferon-activable protein 203 isoform X1" product "gamma-interferon-inducible protein 16 isoform 3" product "interferon-activable protein 202" product "interferon-activable protein 204" product "uncharacterized protein LOC22…
580		580	cattle|NP_001093832.1 cattle|NP_001032538.1 duroc|NP_001090965.1 homo|NP_000091.1 mouse|NP_031819.1 cattle|XP_024852176.1 duroc|NP_999024.1 mouse|NP_001076016.1 mouse|NP_001028411.1 mouse|NP_001371019.1 duroc|NP_999025.1 homo|NP_005204.1 cattle|NP_001161296.1 mouse|NP_001076014.1 mouse|NP_776294.1 mouse|XP_156070.1 mouse|NP_001001332.2 mouse|NP_001076015.1 mouse|NP_079564.1 mouse|NP_001076011.1 m…	product "cystatin-B" product "cystatin-A1" product "stefin A8"	product "stefin-C" product "cystatin-B" product "cystatin-B" product "cystatin-B" product "cystatin-B-like" product "EG433016 protein" product "cystatin-A" product "uncharacterized protein LOC76770" product "cystatin-A" product "cystatin-A" product "stefin-2" product "stefin A2 like 1" product "stefin-3" product "stefin A1-like protein" product "stefin A-like protein" product "stefin-3" product "…
582		582	cattle|XP_024855137.1 duroc|XP_020944061.1 homo|NP_001340273.1 mouse|XP_001472451.1 mouse|NP_808558.2 mouse|XP_003688882.1 mouse|XP_006540569.1 mouse|XP_001004349.3 mouse|XP_003688880.1 mouse|XP_006540878.1 mouse|NP_001028954.1 mouse|XP_001480278.2 mouse|XP_001472050.1 mouse|XP_001002281.1 mouse|XP_006541389.1 mouse|XP_003688883.1 mouse|NP_001013832.1 mouse|XP_006540570.1 mouse|XP_006540568.1 mou…	product "uncharacterized protein C2orf78 homolog"	product "uncharacterized protein C2orf78 homolog" product "uncharacterized protein C2orf78" product "uncharacterized protein C2orf78 homolog" product "uncharacterized protein LOC330513" product "uncharacterized protein C2orf78 homolog isoform X2" product "uncharacterized protein C2orf78 homolog" product "uncharacterized protein C2orf78 homolog" product "uncharacterized protein C2orf78 homolog" pr…
		588	homo|NP_660339.1 cattle|XP_024834910.1 mouse|NP_694752.1 mouse|XP_011244430.1 cattle|XP_024849704.1 homo|NP_001362889.1 homo|XP_016861551.1 duroc|XP_020927017.1 kenya|evm.model.scaffold124.215 duroc|XP_020950139.1 homo|XP_024304528.1 cattle|XP_005203573.1 warthog|evm.model.scaffold26.151 kenya|evm.model.scaffold44.220 duroc|XP_020918532.1 mouse|NP_001297770.1 kenya|evm.model.scaffold55.36 homo|XP…	product "cell adhesion molecule 2 isoform X1" Q8NFZ8|CADM4_ product "cell adhesion molecule 4" Q8R5M8|CADM1_ Q8R5M8|CADM1_ product "LOW QUALITY PROTEIN: cell adhesion molecule 1" Q8N126|CADM3_ product "cell adhesion molecule 3 isoform X1"	product "cell adhesion molecule 4 precursor" product "cell adhesion molecule 4 isoform X1" product "cell adhesion molecule 4 precursor" product "cell adhesion molecule 2 isoform X1" product "cell adhesion molecule 2 isoform X1" product "cell adhesion molecule 2 isoform 6 precursor" product "cell adhesion molecule 2 isoform X1" product "cell adhesion molecule 3 isoform X1" product "cell adhesion m…
589		589	mouse|XP_036014638.1 cattle|XP_005226533.1 homo|NP_001003892.1 homo|NP_001371838.1 duroc|XP_001929068.2 mouse|XP_036014538.1 duroc|XP_005671113.2 cattle|XP_010818939.1 homo|NP_004081.1 homo|XP_005269940.1 duroc|XP_003131408.3 kenya|evm.model.scaffold148.46 mouse|XP_006534368.1 cattle|XP_005220996.1 mouse|NP_001028516.2 homo|NP_001073895.1 cattle|XP_005203476.1 warthog|evm.model.scaffold190.4 duro…	product "dual specificity phosphatase DUPD1" product "dual specificity protein phosphatase 13 isoform X1" product "dual specificity protein phosphatase 3" P51452|DUS3_ product "inactive dual specificity phosphatase 27" Q5VZP5|STYL2_ Q5VZP5|STYL2_	product "dual specificity phosphatase DUPD1 isoform X1" product "dual specificity phosphatase DUPD1 isoform X1" product "dual specificity phosphatase 29" product "dual specificity phosphatase 29" product "dual specificity protein phosphatase 13 isoform X1" product "dual specificity protein phosphatase 13 isoform X1" product "dual specificity protein phosphatase 3" product "dual specificity protei…
592			cattle|XP_024843144.1 cattle|XP_015316589.2 mouse|NP_001028965.1 duroc|XP_020958335.1 duroc|XP_020918283.1 warthog|evm.model.scaffold14045.1 cattle|XP_024843230.1 homo|XP_016880487.1 kenya|evm.model.scaffold148.35 duroc|XP_020922533.1 mouse|XP_030101638.1 cattle|XP_010814705.1 cattle|XP_024843343.1 cattle|XP_024844849.1 cattle|XP_024843149.1 cattle|XP_015314688.2 cattle|XP_024844924.1 cattle|XP_0…	product "upstream-binding factor 1-like protein 1" product "upstream-binding factor 1-like protein 1" P17480|UBF1_ P25977|UBF1_ product "nucleolar transcription factor 1 isoform X1"	product "upstream-binding factor 1-like protein 1" product "upstream-binding factor 1-like protein 1" product "upstream-binding factor 1-like protein 1" product "upstream-binding factor 1-like protein 1" product "nucleolar transcription factor 1 isoform X1" product "nucleolar transcription factor 1 isoform X1" product "nucleolar transcription factor 1 isoform X1" product "LOW QUALITY PROTEIN: ups…
		609	homo|NP_003010.4 mouse|NP_033186.1 cattle|NP_001001856.1 cattle|NP_851369.1 cattle|NP_783630.2 cattle|XP_010818973.1 warthog|evm.model.scaffold89.13 cattle|XP_024842631.1 homo|NP_000233.1 cattle|NP_001010994.1 cattle|XP_024842353.1 mouse|NP_034906.1 duroc|XP_005671202.1 kenya|evm.model.scaffold9.288 cattle|NP_776532.1 kenya|evm.model.scaffold9.370 mouse|XP_006518732.1 duroc|NP_001007195.1 kenya|e…	Q9N1X4|SFTPD_ product "pulmonary surfactant-associated protein D isoform X1" Q9N1X4|SFTPD_ Q9XSW3|MBL2_ product "mannose-binding protein A precursor" Q5U9S1|MBL1_ product "mannose-binding protein C precursor" Q5U9S1|MBL1_	product "pulmonary surfactant-associated protein D precursor" product "pulmonary surfactant-associated protein D precursor" product "collectin-46 precursor" product "pulmonary surfactant-associated protein D precursor" product "conglutinin precursor" product "LOW QUALITY PROTEIN: conglutinin-like" product "LOW QUALITY PROTEIN: collectin-46-like" product "mannose-binding protein C precursor" produ…
610		610	kenya|evm.model.scaffold112.3 homo|NP_001007034.1 cattle|XP_005207139.1 duroc|XP_020948056.1 duroc|XP_020937625.1 homo|NP_569708.1 homo|NP_057268.1 warthog|evm.model.scaffold779.2 mouse|NP_034949.3 homo|NP_525126.2 mouse|NP_955015.1 duroc|XP_020937632.1 duroc|XP_020948061.1 mouse|NP_001163804.1 mouse|NP_064385.1 cattle|XP_005207114.1 cattle|NP_001180046.1 mouse|NP_001177239.1 mouse|NP_001004159.1…	Q9TTK7|OLR1_ product "C-type lectin domain family 4 member A-like isoform X1" product "C-type lectin domain family 4 member A-like isoform X1" Q8HYB6|GBRL1_ product "C-type lectin domain family 4 member D-like isoform X1" product "C-type lectin domain family 4 member D-like isoform X1"	product "C-type lectin domain family 6 member A isoform 1" product "C-type lectin domain family 4 member A isoform X1" product "C-type lectin domain family 4 member C isoform 1" product "C-type lectin domain family 4 member A isoform 1" product "C-type lectin domain family 4 member D isoform 1" product "C-type lectin domain family 4 member D" product "C-type lectin domain family 4, member a1" pro…
618			cattle|NP_776555.1 warthog|evm.model.scaffold84.19 duroc|NP_001116455.1 kenya|evm.model.scaffold4.499 homo|NP_001274118.1 mouse|NP_038642.2 duroc|NP_001116665.1 cattle|XP_024855653.1 homo|NP_001288754.1 homo|NP_680479.1 cattle|NP_001076080.1 mouse|NP_766463.1 duroc|XP_020944292.1 kenya|evm.model.scaffold24.337 mouse|NP_001095928.1 duroc|XP_020951430.1 mouse|XP_006503256.1 warthog|evm.model.scaffo…	P27117|DCOR_ product "ornithine decarboxylase" P27117|DCOR_ product "antizyme inhibitor 2" product "antizyme inhibitor 1 isoform X1" O14977|AZIN1_ product "ornithine decarboxylase-like" Q5R7K3|AZIN1_ O14977|AZIN1_ P27117|DCOR_	product "ornithine decarboxylase" product "ornithine decarboxylase isoform 1" product "ornithine decarboxylase" product "antizyme inhibitor 2 isoform X3" product "antizyme inhibitor 2 isoform 3" product "antizyme inhibitor 1 isoform 1" product "antizyme inhibitor 1" product "antizyme inhibitor 2 isoform 1" product "antizyme inhibitor 1 isoform 1" product "ornithine decarboxylase-like isoform X1" …
621			cattle|XP_005217056.1 cattle|NP_001020514.1 mouse|NP_035384.1 duroc|NP_001138694.1 homo|NP_443192.1 cattle|XP_010801795.1 kenya|evm.model.scaffold2.3 homo|NP_002890.2 duroc|NP_001026959.1 duroc|NP_999616.1 homo|NP_004155.2 cattle|NP_001094729.1 mouse|NP_033060.3 homo|NP_113679.1 warthog|evm.model.scaffold40.3 mouse|XP_006539148.1 cattle|NP_001094662.1 warthog|evm.model.scaffold77.2 duroc|NP_00113…	product "retinoid-binding protein 7" Q8IVB4|SL9A9_ product "retinol-binding protein 1" product "retinol-binding protein 2" P30408|T4S1_ Q8WMQ3|CD9_ product "retinol-binding protein 5" Q96R05|RET7_	product "retinoid-binding protein 7" product "retinol-binding protein 1" product "retinol-binding protein 1" product "retinoid-binding protein 7" product "retinol-binding protein 1" product "retinol-binding protein 1 isoform a" product "retinol-binding protein 2" product "retinol-binding protein 2" product "retinol-binding protein 2" product "retinol-binding protein 5 isoform 1" product "retinoid…
623		623	cattle|NP_777048.1 duroc|NP_001090951.1 mouse|NP_001034481.1 homo|NP_066926.1 mouse|NP_067253.1 homo|NP_066932.1 duroc|NP_001038020.1 duroc|XP_020936571.1 cattle|XP_005222094.2 cattle|NP_001002885.1 homo|NP_068832.1 duroc|XP_003135321.1 duroc|XP_003135306.1 mouse|NP_001074436.1 homo|NP_004193.1 mouse|NP_997150.1 mouse|XP_006528691.1 mouse|NP_001075452.1 homo|NP_001337142.1 mouse|XP_036008358.1 mo…	product "thymosin beta-10" product "thymosin beta-4" product "thymosin beta-4-like" product "thymosin beta-15B" product "thymosin beta-15A"	product "thymosin beta-10" product "thymosin beta-10" product "thymosin beta-10" product "thymosin beta-4" product "thymosin beta-4" product "thymosin beta-4" product "thymosin beta-4" product "thymosin beta-15A" product "thymosin beta-like" product "thymosin beta-4, Y-chromosomal" product "Tmsb15b1-Tmsb15b2 protein" product "thymosin beta-15A isoform X1" product "thymosin beta-like" product "thy…
624		624	duroc|NP_001014427.1 homo|NP_001671.2 mouse|NP_031529.2 kenya|evm.model.scaffold44.238 homo|NP_001191197.1 homo|NP_001158308.1 homo|XP_016882365.1 duroc|XP_005656690.1 mouse|XP_030100346.1 cattle|XP_015330097.2 warthog|evm.model.scaffold26.131 cattle|XP_024834268.1 duroc|XP_013838713.1 mouse|NP_032583.1 cattle|XP_024842662.1 cattle|XP_024834392.1 duroc|NP_999373.1 homo|NP_775183.1 homo|NP_0011294…	product "sodium/potassium-transporting ATPase subunit gamma" P54710|ATNG_ product "FXYD domain-containing ion transport regulator 6 isoform X1" product "FXYD domain-containing ion transport regulator 4" product "FXYD domain-containing ion transport regulator 3 precursor"	product "sodium/potassium-transporting ATPase subunit gamma isoform 1" product "sodium/potassium-transporting ATPase subunit gamma isoform a" product "FXYD6-FXYD2 read-through protein isoform 1 precursor" product "FXYD domain-containing ion transport regulator 6 precursor" product "phospholemman isoform X2" product "FXYD domain-containing ion transport regulator 6 isoform X1" product "FXYD domain…
625			cattle|XP_024845787.1 mouse|XP_036019032.1 warthog|evm.model.scaffold36.188 cattle|XP_002687447.2 duroc|XP_020947574.1 homo|XP_024304730.1 warthog|evm.model.scaffold107.23 mouse|XP_036011686.1 mouse|XP_030111325.1 mouse|XP_017177127.1 homo|XP_016861875.1 duroc|XP_020926490.1 cattle|NP_001093197.1 homo|XP_011531674.1 duroc|XP_013837328.2 cattle|XP_024838804.1 homo|NP_001004440.1 duroc|XP_020947018…	Q96LR4|TAFA4_ product "protein FAM19A2" Q8N3H0|TAFA2_ product "protein FAM19A1 isoform X2" product "protein FAM19A4 isoform X1" product "protein FAM19A5 isoform X1"	product "protein FAM19A3 isoform X1" product "chemokine-like protein TAFA-3 isoform X2" product "protein FAM19A2" product "chemokine-like protein TAFA-2 isoform X1" product "chemokine-like protein TAFA-2 isoform X1" product "chemokine-like protein TAFA-4 isoform X1" product "chemokine-like protein TAFA-1 isoform X1" product "chemokine-like protein TAFA-1 isoform X1" product "protein FAM19A1 precu…
628		628	cattle|NP_001098901.1 kenya|evm.model.scaffold74.138 duroc|XP_013843692.2 warthog|evm.model.scaffold68.203 homo|XP_016874616.1 mouse|NP_666120.1 homo|XP_011518507.1 cattle|XP_024830899.1 duroc|XP_020938867.1 warthog|evm.model.scaffold17.28 kenya|evm.model.scaffold59.119 mouse|NP_796164.1 homo|NP_001357616.1 cattle|XP_024839383.1 duroc|XP_020954287.1 cattle|XP_002699878.2 homo|NP_001264352.1 homo|…	A7Z033|T11L2_ product "T-complex protein 11-like protein 2 isoform X1" A7Z033|T11L2_ product "T-complex protein 11-like protein 1" Q9NUJ3|T11L1_ Q9NUJ3|T11L1_ product "T-complex protein 11 homolog isoform X1" product "LOW QUALITY PROTEIN: T-complex protein 11 X-linked protein 2"	product "T-complex protein 11-like protein 2" product "T-complex protein 11-like protein 2 isoform X1" product "T-complex protein 11-like protein 2" product "T-complex protein 11-like protein 1 isoform X1" product "T-complex protein 11-like protein 1 isoform X1" product "T-complex protein 11-like protein 1" product "T-complex protein 11 homolog isoform 1" product "T-complex protein 11 homolog iso…
630		630	cattle|XP_002695699.1 kenya|evm.model.scaffold56.166 warthog|evm.model.scaffold85.2 duroc|XP_020923070.1 homo|NP_001098057.1 homo|XP_005257979.1 mouse|NP_766384.2 mouse|XP_036012637.1 homo|NP_659412.3 mouse|NP_899024.3 cattle|NP_001192831.1 duroc|XP_020923069.1 homo|XP_016880068.1 mouse|NP_001159500.1 homo|NP_060512.3 cattle|XP_005220106.1 homo|NP_001350759.2 mouse|NP_001289488.1 mouse|NP_035539.…	Q15022|SUZ12_ product "schlafen family member 11 isoform X1" product "LOW QUALITY PROTEIN: protein SLFN14-like"	product "schlafen family member 11" product "schlafen family member 11" product "schlafen family member 13 isoform X1" product "schlafen family member 9" product "schlafen family member 8 isoform X1" product "schlafen family member 5 isoform 1" product "schlafen family member 5" product "schlafen family member 14" product "protein SLFN14 isoform X1" product "protein SLFN14" product "schlafen fami…
633			cattle|XP_024831344.1 mouse|XP_036012032.1 mouse|NP_997406.1 homo|NP_000975.2 duroc|XP_003131820.1 cattle|NP_001039423.1 warthog|evm.model.scaffold85.58 mouse|XP_036012030.1 mouse|XP_036012029.1 mouse|XP_036012031.1 mouse|XP_036012028.1 mouse|XP_036009528.1 mouse|XP_036009527.1 mouse|XP_036009521.1 mouse|XP_036009526.1 mouse|XP_036014835.1 mouse|XP_036009524.1 mouse|XP_036009507.1 mouse|XP_036009…	product "60S ribosomal protein L23a" Q24JY1|RL23A_ product "LOW QUALITY PROTEIN: 60S ribosomal protein L23a"	product "60S ribosomal protein L23a" product "60S ribosomal protein L23a-like" product "60S ribosomal protein L23a" product "60S ribosomal protein L23a" product "60S ribosomal protein L23a" product "60S ribosomal protein L23a-like" product "60S ribosomal protein L23a-like" product "60S ribosomal protein L23a-like" product "60S ribosomal protein L23a-like" product "60S ribosomal protein L23a-like"…
641		641	mouse|NP_848829.2 homo|XP_016876537.1 duroc|XP_020956735.1 cattle|XP_005222160.1 cattle|NP_001193183.1 duroc|XP_020938433.1 homo|NP_001350453.1 mouse|NP_700437.2 mouse|XP_036009487.1 homo|XP_016882522.1 cattle|XP_024834844.1 duroc|XP_020950023.1 cattle|NP_001179524.1 mouse|NP_081728.2 homo|NP_065788.1 duroc|XP_001928805.1 duroc|XP_003481878.2 homo|NP_078785.1 cattle|XP_005219088.1 mouse|NP_780687…	product "leucine-rich repeat and fibronectin type-III domain-containing protein 5 isoform X1" product "leucine-rich repeat and fibronectin type-III domain-containing protein 4" product "LOW QUALITY PROTEIN: leucine-rich repeat and fibronectin type III domain-containing protein 1" product "leucine-rich repeat and fibronectin type-III domain-containing protein 2" product "LOW QUALITY PROTEIN: leuci…	product "leucine-rich repeat and fibronectin type-III domain-containing protein 5 isoform 1 precursor" product "leucine-rich repeat and fibronectin type-III domain-containing protein 5 isoform X1" product "leucine-rich repeat and fibronectin type-III domain-containing protein 5 isoform X1" product "leucine-rich repeat and fibronectin type-III domain-containing protein 4 precursor" product "leucin…
644		644	cattle|XP_024848393.1 mouse|NP_001276534.1 mouse|NP_001103793.1 mouse|NP_032485.2 mouse|NP_034781.2 duroc|XP_013843833.2 mouse|NP_001095090.1 cattle|XP_024847193.1 mouse|NP_057868.2 mouse|XP_006505712.1 mouse|NP_032489.1 mouse|NP_001239506.1 cattle|NP_776801.1 mouse|NP_001368891.1 mouse|NP_001014997.1 duroc|NP_999503.1 kenya|evm.model.scaffold112.37 warthog|evm.model.scaffold779.28 mouse|XP_01717…	product "natural killer cells antigen CD94-like" product "killer cell lectin-like receptor subfamily A, member 1"	product "C-type lectin domain family 7 member A-like" product "killer cell lectin-like receptor 3" product "killer cell lectin-like receptor 7 isoform 1" product "killer cell lectin-like receptor subfamily A, member 10" product "killer cell lectin-like receptor subfamily A, member 9" product "killer cell lectin-like receptor 8 isoform 1" product "natural killer cells antigen CD94 isoform X1" prod…
646		646	homo|NP_063941.3 cattle|XP_010809919.1 duroc|NP_001116609.1 mouse|NP_032587.1 homo|NP_005904.1 cattle|NP_001015542.1 mouse|NP_001258646.1 mouse|NP_038624.3 homo|NP_005903.2 mouse|NP_058673.2 duroc|NP_999338.1 duroc|XP_020953265.1 cattle|NP_776535.1 mouse|NP_032585.2 homo|NP_000520.1 duroc|XP_003482080.1 cattle|NP_776534.1 cattle|NP_776533.1 homo|NP_002377.4 duroc|NP_001008690.1	product "melanocortin receptor 3" product "melanocortin receptor 4" product "melanocortin receptor 5" product "adrenocorticotropic hormone receptor" product "melanocyte-stimulating hormone receptor"	product "melanocortin receptor 3" product "melanocortin receptor 3" product "melanocortin receptor 3" product "melanocortin receptor 5" product "melanocortin receptor 5" product "adrenocorticotropic hormone receptor" product "melanocortin receptor 5" product "melanocortin receptor 4" product "melanocortin receptor 4" product "melanocortin receptor 4" product "melanocyte-stimulating hormone recept…
		649	cattle|XP_005219035.2 duroc|XP_003127107.1 kenya|evm.model.scaffold124.363 homo|NP_653218.1 mouse|NP_001012401.1 cattle|NP_776715.1 mouse|NP_001276714.1 duroc|XP_020918438.1 warthog|evm.model.scaffold26.172 kenya|evm.model.scaffold44.180 homo|NP_001276736.1 homo|NP_000385.1 homo|NP_001300979.1 duroc|XP_020924949.1 cattle|NP_776714.1 mouse|NP_001265498.1 cattle|NP_001020740.1 duroc|NP_001007519.1 …	product "heat shock protein beta-6" Q148F8|HSPB6_ product "alpha-crystallin B chain" Q7M2W6|CRYAB_ Q7M2W6|CRYAB_ product "alpha-crystallin A chain" product "heat shock protein beta-1"	product "heat shock protein beta-6 isoform X1" product "heat shock protein beta-6" product "heat shock protein beta-6 isoform 1" product "alpha-crystallin B chain" product "alpha-crystallin B chain" product "alpha-crystallin B chain isoform 1" product "alpha-crystallin A chain isoform 1" product "alpha-crystallin A2 chain isoform 1" product "alpha-crystallin A chain" product "alpha-crystallin A c…
651			homo|NP_056379.1 mouse|NP_821072.1 cattle|NP_001092847.1 duroc|XP_005661763.1 homo|NP_821079.3 duroc|XP_001924493.1 mouse|NP_848793.1 cattle|XP_005226493.1 homo|NP_001317299.1 mouse|NP_001128215.1 cattle|XP_003586684.2 duroc|XP_020942969.1 warthog|evm.model.scaffold108.49 homo|XP_016859476.1 duroc|XP_003125000.1 cattle|XP_024854694.1 mouse|NP_083156.2 mouse|NP_084072.1 warthog|evm.model.scaffold1…	product "leucine-rich repeat transmembrane neuronal protein 2" product "leucine-rich repeat transmembrane neuronal protein 3" product "leucine-rich repeat transmembrane neuronal protein 4 isoform X1" Q86VH4|LRRT4_ product "leucine-rich repeat transmembrane neuronal protein 1"	product "leucine-rich repeat transmembrane neuronal protein 2 precursor" product "leucine-rich repeat transmembrane neuronal protein 2 precursor" product "leucine-rich repeat transmembrane neuronal protein 2 precursor" product "leucine-rich repeat transmembrane neuronal protein 3 precursor" product "leucine-rich repeat transmembrane neuronal protein 3 precursor" product "leucine-rich repeat trans…
652		652	cattle|NP_001039965.1 homo|NP_112581.1 duroc|XP_003129255.3 mouse|NP_848473.2 cattle|NP_777085.1 duroc|NP_999583.1 homo|NP_001627.2 homo|NP_001143.2 duroc|XP_001927475.1 cattle|NP_777084.1 kenya|evm.model.scaffold25.165 mouse|NP_031477.1 mouse|NP_031476.3 homo|NP_001142.2 duroc|XP_003133393.1 kenya|evm.model.scaffold63.38 cattle|NP_777083.1 cattle|XP_024851105.1 warthog|evm.model.scaffold7802.1 w…	product "ADP/ATP translocase 4" product "ADP/ATP translocase 3" product "ADP/ATP translocase 2" Q8SQH5|ADT2_ product "ADP/ATP translocase 1" P02722|ADT1_ Q8SQH5|ADT2_ P12236|ADT3_	product "ADP/ATP translocase 4" product "ADP/ATP translocase 4 isoform 1" product "ADP/ATP translocase 4" product "ADP/ATP translocase 3" product "ADP/ATP translocase 3" product "ADP/ATP translocase 2" product "ADP/ATP translocase 2" product "ADP/ATP translocase 2" product "ADP/ATP translocase 1" product "ADP/ATP translocase 1" product "ADP/ATP translocase 1" product "ADP/ATP translocase 1"
		655	duroc|XP_020928724.1 mouse|XP_006526827.1 homo|NP_005020.1 cattle|XP_015316144.1 cattle|NP_001091460.1 homo|NP_703149.1 homo|NP_000316.2 kenya|evm.model.scaffold21.99 duroc|NP_001193364.1 mouse|NP_001035967.1 cattle|NP_001192229.1 duroc|NP_001231299.1 kenya|evm.model.scaffold10.87 homo|NP_002644.4 mouse|NP_035227.1 homo|NP_003856.1 mouse|NP_034550.2 duroc|XP_020924663.1 cattle|XP_024838866.1 mous…	product "LOW QUALITY PROTEIN: pituitary homeobox 3" Q9R0W1|PITX2_ product "pituitary homeobox 2" product "pituitary homeobox 1" P70314|PITX1_ product "homeobox expressed in ES cells 1"	product "pituitary homeobox 3 isoform X1" product "pituitary homeobox 3" product "pituitary homeobox 3 isoform X1" product "pituitary homeobox 2" product "homeobox protein ESX1" product "pituitary homeobox 2 isoform c" product "pituitary homeobox 2 isoform c" product "pituitary homeobox 1" product "pituitary homeobox 1" product "pituitary homeobox 1" product "homeobox expressed in ES cells 1" pro…
		656	cattle|XP_024854386.1 kenya|evm.model.scaffold4.405 duroc|XP_013851709.2 warthog|evm.model.scaffold84.93 homo|XP_006712191.1 mouse|NP_808538.1 homo|NP_666018.3 cattle|NP_001158333.1 mouse|NP_663398.2 duroc|NP_001278343.1 kenya|evm.model.scaffold28.99 duroc|XP_003122956.1 kenya|evm.model.scaffold59.150 homo|NP_848593.2 cattle|NP_001094529.1 mouse|NP_001003915.1 cattle|XP_024850554.1 duroc|NP_99957…	Q9XT77|SC5A6_ product "sodium-dependent multivitamin transporter isoform X1" Q9XT77|SC5A6_ product "sodium-coupled monocarboxylate transporter 1" Q8N695|SC5A8_ product "sodium-coupled monocarboxylate transporter 2" A7MBD8|SC5AC_ product "sodium/iodide cotransporter"	product "sodium-dependent multivitamin transporter isoform X1" product "sodium-dependent multivitamin transporter isoform X1" product "sodium-dependent multivitamin transporter" product "sodium-coupled monocarboxylate transporter 1" product "sodium-coupled monocarboxylate transporter 1" product "sodium-coupled monocarboxylate transporter 1" product "sodium-coupled monocarboxylate transporter 2" p…
	659		cattle|XP_015313819.2 cattle|XP_024844853.1 cattle|XP_024844690.1 cattle|NP_001268831.1 cattle|XP_024835085.1 cattle|XP_024844821.1 cattle|XP_024838022.1 cattle|XP_024838021.1 cattle|XP_003587912.3 cattle|NP_001232880.2 cattle|XP_024844804.1 cattle|XP_010807157.1 cattle|XP_015318751.1 cattle|XP_024844169.1 kenya|evm.model.scaffold9655.3 cattle|XP_015328458.1 cattle|XP_015328983.1 warthog|evm.mode…		product "uncharacterized protein LOC107131455" product "uncharacterized protein LOC112445578" product "uncharacterized protein LOC112445423" product "envelope glycoprotein gp70-like" product "uncharacterized protein LOC112442367" product "uncharacterized protein LOC112445540" product "LOW QUALITY PROTEIN: uncharacterized protein LOC112443209" product "LOW QUALITY PROTEIN: uncharacterized protein …
	662		duroc|XP_020919890.1 kenya|evm.model.scaffold69.236 warthog|evm.model.scaffold216.13 cattle|XP_024856688.1 homo|NP_062565.2 mouse|XP_006531583.1 mouse|XP_006496361.1 cattle|XP_002685573.1 warthog|evm.model.scaffold58.67 homo|XP_011508854.1 duroc|XP_020930701.1 kenya|evm.model.scaffold3.176 warthog|evm.model.scaffold216.12 kenya|evm.model.scaffold69.237 kenya|evm.model.scaffold3.177 warthog|evm.mo…	product "LOW QUALITY PROTEIN: partitioning defective 3 homolog" Q8TEW0|PARD3_ Q8TEW0|PARD3_ Q8TEW8|PAR3L_ product "partitioning defective 3 homolog B isoform X1" Q8TEW8|PAR3L_ Q8TEW0|PARD3_ Q9CSB4|PAR3L_ Q8TEW8|PAR3L_ Q8TEW8|PAR3L_ Q8TEW8|PAR3L_ Q8TEW8|PAR3L_	product "partitioning defective 3 homolog isoform X5" product "partitioning defective 3 homolog isoform 1" product "partitioning defective 3 homolog isoform X1" product "partitioning defective 3 homolog B isoform X1" product "partitioning defective 3 homolog B isoform X1" product "partitioning defective 3 homolog B isoform X1"
663			mouse|XP_030097869.1 cattle|XP_024837517.1 duroc|XP_020954464.1 homo|XP_016877601.1 homo|NP_001340720.1 cattle|XP_010818741.1 cattle|NP_001192743.1 duroc|XP_020920342.1 homo|XP_016870159.1 homo|NP_001154.2 mouse|XP_030106827.1 kenya|evm.model.scaffold8.281 warthog|evm.model.scaffold134.21 cattle|NP_001029586.1 warthog|evm.model.scaffold100.132 duroc|XP_003123103.1 mouse|NP_061228.1 warthog|evm.mo…	product "LOW QUALITY PROTEIN: amyloid beta A4 precursor protein-binding family A member 2" product "amyloid beta A4 precursor protein-binding family A member 1 isoform X1" Q02410|APBA1_ Q02410|APBA1_ O96018|APBA3_ product "amyloid beta A4 precursor protein-binding family A member 3" Q02410|APBA1_	product "amyloid-beta A4 precursor protein-binding family A member 2 isoform X1" product "amyloid-beta A4 precursor protein-binding family A member 2 isoform X2" product "amyloid-beta A4 precursor protein-binding family A member 2 isoform X1" product "amyloid-beta A4 precursor protein-binding family A member 2 isoform a" product "uncharacterized protein LOC100337323" product "amyloid beta A4 prec…
665		665	cattle|NP_851341.1 duroc|XP_020924222.1 homo|NP_002334.2 mouse|NP_032548.2 duroc|NP_001231582.1 kenya|evm.model.scaffold58.29 warthog|evm.model.scaffold36.31 cattle|XP_005202014.2 warthog|evm.model.scaffold36.32 kenya|evm.model.scaffold58.30 duroc|XP_020924179.1 cattle|NP_803450.2 homo|NP_001054.2 mouse|NP_598738.1 mouse|NP_082194.1 cattle|NP_001179241.1 duroc|XP_020925777.1 homo|XP_011511152.1 m…	product "lactotransferrin isoform X1" product "serotransferrin precursor" P09571|TRFE_ P09571|TRFE_ Q29545|ICA_ Q29545|ICA_ product "inhibitor of carbonic anhydrase isoform X1" product "melanotransferrin"	product "lactotransferrin precursor" product "lactotransferrin isoform 1 preproprotein" product "lactotransferrin precursor" product "inhibitor of carbonic anhydrase isoform X1" product "serotransferrin precursor" product "serotransferrin isoform 1 precursor" product "serotransferrin precursor" product "inhibitor of carbonic anhydrase precursor" product "melanotransferrin precursor" product "mela…
666		666	homo|NP_000775.1 homo|NP_000776.1 kenya|evm.model.scaffold39.87 duroc|NP_999160.1 cattle|NP_001076882.1 mouse|NP_034139.2 cattle|NP_788817.1 homo|NP_000772.2 mouse|NP_001028401.2 mouse|NP_062753.3 duroc|NP_999592.1 mouse|NP_034121.4 homo|NP_000488.3 cattle|NP_001178346.2 duroc|XP_020944431.1 cattle|NP_777063.2 warthog|evm.model.scaffold79.57 homo|NP_000489.3 cattle|XP_024857746.1 cattle|XP_024857…	O15528|CP27B_ product "25-hydroxyvitamin D-1 alpha hydroxylase, mitochondrial" product "cholesterol side-chain cleavage enzyme, mitochondrial precursor" product "cytochrome P450 11B1, mitochondrial" P10612|CP11A_	product "sterol 26-hydroxylase, mitochondrial precursor" product "25-hydroxyvitamin D-1 alpha hydroxylase, mitochondrial" product "sterol 26-hydroxylase, mitochondrial" product "25-hydroxyvitamin D-1 alpha hydroxylase, mitochondrial" product "cholesterol side-chain cleavage enzyme, mitochondrial precursor" product "cholesterol side-chain cleavage enzyme, mitochondrial isoform a precursor" product…
		668	kenya|evm.model.scaffold21.231 cattle|XP_024832770.1 duroc|NP_998926.1 mouse|XP_030108471.1 homo|XP_016864065.1 mouse|NP_991392.1 homo|XP_011512064.1 cattle|NP_001070386.1 kenya|evm.model.scaffold30.197 duroc|NP_001025705.1 kenya|evm.model.scaffold30.198 kenya|evm.model.scaffold30.200 duroc|NP_998925.2 mouse|XP_011239022.1 duroc|NP_001026945.1 homo|NP_003254.2 homo|XP_024309641.1 cattle|XP_010804…	product "toll-like receptor 2 precursor" Q6GV17|TLR10_ product "toll-like receptor 10" Q704V6|TLR6_ product "toll-like receptor 6" product "toll-like receptor 1 precursor"	product "toll-like receptor 2 isoform X1" product "toll-like receptor 2 isoform X1" product "toll-like receptor 2 isoform X1" product "toll-like receptor 12 precursor" product "toll-like receptor 10 isoform X2" product "toll-like receptor 10 precursor" product "toll-like receptor 1 isoform X1" product "toll-like receptor 1 precursor" product "toll-like receptor 6 isoform X1" product "toll-like re…
		671	cattle|XP_002690986.1 warthog|evm.model.scaffold184.4 kenya|evm.model.scaffold7.242 duroc|NP_001124444.1 homo|XP_016878049.1 mouse|NP_035904.2 mouse|NP_001034766.1 homo|NP_001004434.1 cattle|NP_001178425.1 kenya|evm.model.scaffold1.596 duroc|NP_001132947.1 cattle|NP_001070311.1 duroc|NP_001132946.1 kenya|evm.model.scaffold4.402 mouse|NP_035903.2 homo|NP_776250.2 mouse|NP_766404.1 duroc|XP_0209446…	O14863|ZNT4_ O14863|ZNT4_ product "zinc transporter 4" Q62941|ZNT2_ product "zinc transporter 2" product "zinc transporter 3" Q08E25|ZNT3_ product "LOW QUALITY PROTEIN: zinc transporter 8"	product "zinc transporter 4" product "zinc transporter 4 isoform X1" product "zinc transporter 4 isoform a" product "zinc transporter 2 isoform 1" product "zinc transporter 2 isoform 1" product "zinc transporter 2" product "zinc transporter 3" product "zinc transporter 3 isoform 1" product "zinc transporter 8 isoform a" product "zinc transporter 8" product "LOW QUALITY PROTEIN: zinc transporter 8…
674		674	cattle|XP_010820522.2 homo|NP_001356009.1 duroc|NP_001231049.1 cattle|XP_024844238.1 homo|NP_001660.2 duroc|XP_020935449.1 homo|NP_001011719.1 homo|XP_011543824.1 cattle|XP_024844239.1 duroc|XP_020935838.1 homo|NP_001307680.1 cattle|XP_024843616.1 duroc|XP_020936177.1 kenya|evm.model.scaffold573.12 mouse|NP_033319.1 kenya|evm.model.scaffold573.15 duroc|XP_020936605.1 duroc|XP_020936616.1 warthog|…	product "arylsulfatase E precursor" product "arylsulfatase D isoform X1" product "arylsulfatase F-like" product "LOW QUALITY PROTEIN: steryl-sulfatase isoform X1" product "arylsulfatase F-like" product "steryl-sulfatase isoform X2" product "arylsulfatase E-like isoform X1"	product "arylsulfatase E isoform X1" product "arylsulfatase L isoform 1" product "arylsulfatase D" product "arylsulfatase D isoform alpha precursor" product "arylsulfatase H" product "arylsulfatase F isoform X1" product "arylsulfatase H" product "steryl-sulfatase isoform 2 precursor" product "steryl-sulfatase isoform X1" product "steryl-sulfatase precursor"
678		678	cattle|NP_001070454.1 cattle|NP_991356.1 duroc|XP_005662486.1 duroc|NP_001272901.1 duroc|XP_020941264.1 homo|NP_620355.1 homo|XP_005264192.1 cattle|NP_001019705.2 mouse|NP_035166.1 mouse|NP_035389.1 mouse|NP_035390.1 mouse|NP_038921.2 homo|NP_006498.1 homo|NP_002900.2 mouse|NP_033068.1 mouse|NP_033069.1 homo|NP_001152824.1 duroc|NP_001177180.1 mouse|NP_080604.2 duroc|XP_020956462.1	product "lithostathine-like" product "lithostathine-like precursor" product "regenerating islet-derived protein 3-gamma isoform X1" product "regenerating islet-derived protein 4 precursor" product "C-type lectin Cal-like"	product "regenerating islet-derived protein 4 precursor" product "lithostathine precursor" product "regenerating islet-derived protein 3-alpha precursor" product "regenerating islet-derived protein 3-gamma isoform X1" product "regenerating islet-derived protein 3-gamma precursor" product "regenerating islet-derived protein 3-beta precursor" product "regenerating islet-derived protein 3-alpha prec…
		681	cattle|NP_001192983.1 duroc|XP_013848055.1 kenya|evm.model.scaffold5.257 homo|NP_001010852.2 mouse|NP_780657.1 mouse|NP_083216.1 mouse|NP_065624.1 cattle|NP_776876.2 duroc|XP_001927868.3 kenya|evm.model.scaffold6.120 cattle|NP_001192938.1 homo|NP_775790.1 homo|XP_016877949.1 duroc|XP_020944969.1 mouse|NP_056582.1 homo|NP_000361.1 cattle|NP_001193605.1 duroc|XP_003356708.1 warthog|evm.model.scaffo…	product "clavesin-2 isoform X1" Q5SYC1|CLVS2_ product "clavesin-1" Q9D4C9|CLVS1_ product "alpha-tocopherol transfer protein isoform X1" product "retinaldehyde-binding protein 1 isoform X1" P49638|TTPA_ P49638|TTPA_	product "clavesin-2" product "clavesin-2" product "clavesin-2 isoform 1" product "clavesin-1" product "retinaldehyde-binding protein 1" product "retinaldehyde-binding protein 1" product "clavesin-1" product "clavesin-1" product "retinaldehyde-binding protein 1 isoform X1" product "alpha-tocopherol transfer protein isoform 1" product "alpha-tocopherol transfer protein" product "alpha-tocopherol tr…
		682	kenya|evm.model.scaffold51.3 homo|XP_024302614.1 cattle|XP_024847072.1 warthog|evm.model.scaffold627.1 duroc|XP_020934687.1 cattle|XP_002685096.2 kenya|evm.model.scaffold58.4 homo|NP_114119.2 duroc|XP_003358619.3 mouse|XP_017170618.1 mouse|NP_808443.2 homo|NP_001171725.1 mouse|NP_035973.1 kenya|evm.model.scaffold10304.1 cattle|NP_001071411.1 warthog|evm.model.scaffold264.27 kenya|evm.model.scaffo…	Q8WXI3|ASB10_ Q3TZZ7|ESYT2_ product "extended synaptotagmin-2 isoform X1" Q86W33|TPRA1_ product "extended synaptotagmin-3 isoform X1" Q3TZZ7|ESYT2_ Q5RAG2|ESYT1_ Q5RAG2|ESYT1_ product "LOW QUALITY PROTEIN: extended synaptotagmin-1" Q5REU4|SND1_ Q3TZZ7|ESYT2_	product "extended synaptotagmin-2 isoform X2" product "extended synaptotagmin-2" product "extended synaptotagmin-3 isoform X1" product "extended synaptotagmin-3 isoform a" product "extended synaptotagmin-2 isoform X1" product "extended synaptotagmin-3" product "extended synaptotagmin-1 isoform 1" product "extended synaptotagmin-1" product "extended synaptotagmin-1"
683		683	cattle|XP_010815824.2 duroc|XP_020927153.1 mouse|XP_036011233.1 homo|NP_997242.2 homo|NP_001127838.1 mouse|NP_032104.2 duroc|NP_999060.2 cattle|NP_001192652.1 duroc|XP_005672001.1 homo|XP_016859245.1 cattle|NP_001069224.1 mouse|XP_006498828.1 warthog|evm.model.scaffold337.20 kenya|evm.model.scaffold74.42 duroc|XP_020947359.1 cattle|XP_005206297.1 duroc|XP_020955507.1 cattle|XP_024840294.1 mouse|N…	product "acidic amino acid decarboxylase GADL1 isoform X1" product "glutamate decarboxylase 2" product "glutamate decarboxylase 1 isoform X2" Q9DBE0|CSAD_ Q9DBE0|CSAD_ product "cysteine sulfinic acid decarboxylase isoform X1" product "glutamate decarboxylase 1-like"	product "acidic amino acid decarboxylase GADL1 isoform X1" product "acidic amino acid decarboxylase GADL1 isoform X1" product "acidic amino acid decarboxylase GADL1" product "glutamate decarboxylase 2" product "glutamate decarboxylase 2" product "glutamate decarboxylase 2" product "glutamate decarboxylase 1 isoform X1" product "glutamate decarboxylase 1" product "glutamate decarboxylase 1 isoform…
685		685	cattle|XP_002685647.1 cattle|XP_002685648.1 cattle|XP_010800821.1 duroc|XP_003133773.1 duroc|XP_020930975.1 cattle|NP_776412.2 cattle|NP_001096792.1 duroc|XP_003133777.1 homo|NP_001622.2 homo|NP_112603.2 homo|NP_001623.3 mouse|XP_011246206.1 mouse|NP_001074551.1 mouse|NP_031458.2 warthog|evm.model.scaffold72.17 kenya|evm.model.scaffold1.668 duroc|XP_020953340.1 cattle|XP_015315486.1 mouse|XP_0171…	product "intestinal-type alkaline phosphatase-like" product "intestinal-type alkaline phosphatase" product "intestinal-type alkaline phosphatase-like" P09487|PPBT_ P09487|PPBT_ product "alkaline phosphatase, tissue-nonspecific isozyme isoform X1"	product "intestinal-type alkaline phosphatase" product "intestinal-type alkaline phosphatase" product "LOW QUALITY PROTEIN: intestinal-type alkaline phosphatase-like" product "intestinal-type alkaline phosphatase precursor" product "alkaline phosphatase-like precursor" product "intestinal-type alkaline phosphatase precursor" product "alkaline phosphatase, germ cell type preproprotein" product "al…
687			cattle|XP_024831391.1 duroc|XP_013834737.2 homo|NP_001380539.1 mouse|XP_017168990.1 homo|XP_005273913.1 homo|NP_057941.1 homo|NP_000795.2 mouse|XP_006507430.1 duroc|XP_013854644.1 warthog|evm.model.scaffold183.50 cattle|NP_001068793.1 cattle|NP_001265501.1 kenya|evm.model.scaffold138.14 warthog|evm.model.scaffold183.51 duroc|XP_013854598.1 cattle|NP_001193461.1 duroc|XP_005653705.1 kenya|evm.mode…	product "sperm-egg fusion protein Juno" product "folate receptor alpha isoform X1" P02702|FOLR1_ P02702|FOLR1_ product "folate receptor 1 isoform X2" product "folate receptor 2 isoform X2"	product "sperm-egg fusion protein Juno isoform X1" product "sperm-egg fusion protein Juno precursor" product "sperm-egg fusion protein Juno isoform X1" product "folate receptor beta isoform X2" product "folate receptor alpha precursor" product "folate receptor gamma isoform 1 precursor" product "folate receptor alpha isoform X1" product "folate receptor beta precursor" product "folate receptor al…
689		689	cattle|XP_002692072.5 cattle|XP_024845037.1 cattle|XP_024845055.1 cattle|XP_024844600.1 cattle|XP_024844706.1 cattle|XP_002700081.1 cattle|XP_024844587.1 cattle|XP_010820277.1 cattle|XP_024844809.1 cattle|XP_024845059.1 cattle|XP_024844890.1 cattle|XP_024844813.1 cattle|XP_024845031.1 cattle|XP_024845046.1 cattle|XP_024844594.1 cattle|XP_024844420.1 homo|NP_001164723.2 homo|NP_570131.1 duroc|XP_0…	product "P antigen family member 4 isoform X1"	product "uncharacterized protein LOC100298428" product "fibrous sheath CABYR-binding protein-like isoform X1" product "uncharacterized protein LOC100336029 isoform X1" product "X antigen family member 5-like" product "P antigen family member 3 isoform X1" product "P antigen family member 3 isoform X1" product "P antigen family member 3-like isoform X1" product "P antigen family member 5" product …
690			cattle|XP_010801867.1 mouse|NP_079713.2 homo|NP_001403.1 warthog|evm.model.scaffold15063.10 kenya|evm.model.scaffold87.47 warthog|evm.model.scaffold14409.1 cattle|NP_001020500.1 homo|NP_004672.2 mouse|NP_001361583.1 duroc|NP_001230147.1 mouse|NP_001116134.1 mouse|NP_001171036.1 mouse|NP_001013846.1 mouse|NP_001257651.1 mouse|NP_001171045.1 mouse|XP_036013609.1 mouse|NP_001171035.1 mouse|NP_001171…	P47813|IF1AX_ P47813|IF1AX_ P47813|IF1AX_ product "eukaryotic translation initiation factor 1A, X-chromosomal" product "eukaryotic translation initiation factor 1A, Y-linked isoform X1"	product "eukaryotic translation initiation factor 1A, X-chromosomal-like" product "eukaryotic translation initiation factor 1A, X-chromosomal" product "eukaryotic translation initiation factor 1A, X-chromosomal" product "eukaryotic translation initiation factor 1A, X-chromosomal" product "eukaryotic translation initiation factor 1A, Y-chromosomal isoform 1" product "eukaryotic translation initiat…
		691	cattle|NP_777137.1 duroc|NP_999543.1 homo|XP_011540191.2 mouse|NP_035400.3 homo|NP_001269800.1 cattle|NP_776596.1 homo|NP_000315.2 duroc|XP_003128488.1 duroc|NP_001038042.1 kenya|evm.model.scaffold40.107 mouse|NP_035399.1 cattle|XP_024837367.1 duroc|NP_999161.1 mouse|NP_067350.2 kenya|evm.model.scaffold55.86 homo|NP_065140.3 warthog|evm.model.scaffold120.44 homo|NP_057405.1 mouse|NP_062773.2 catt…	product "blood group Rh(CE) polypeptide" product "ammonium transporter Rh type A" product "ammonium transporter Rh type C" Q19KI0|RHCG_ product "ammonium transporter Rh type B precursor" Q95M75|RHBG_ Q95M75|RHBG_	product "rhesus-like protein" product "blood group Rh(CE) polypeptide isoform X1" product "blood group Rh(D) polypeptide" product "blood group Rh(D) polypeptide isoform 7" product "ammonium transporter Rh type A" product "ammonium transporter Rh type A" product "ammonium transporter Rh type A precursor" product "ammonium transporter Rh type C isoform X1" product "ammonium transporter Rh type B pr…
694			duroc|XP_020936637.1 warthog|evm.model.scaffold14295.5 kenya|evm.model.scaffold62.28 cattle|NP_001193504.1 homo|XP_011542260.1 homo|XP_011529743.1 duroc|XP_020935437.1 warthog|evm.model.scaffold15253.12 mouse|XP_006527657.1 mouse|XP_017174175.1 mouse|XP_030101681.1 duroc|XP_020923492.1 cattle|XP_015314231.2 homo|XP_005256607.1 warthog|evm.model.scaffold4643.1 warthog|evm.model.scaffold7290.1 wart…	product "lysine-specific demethylase 6A-like isoform X1" O15550|KDM6A_ product "lysine-specific demethylase 6A isoform X1" O15550|KDM6A_ product "LOW QUALITY PROTEIN: lysine-specific demethylase 6B" Q5NCY0|KDM6B_ Q5NCY0|KDM6B_ O14607|UTY_ O15054|KDM6B_ Q5NCY0|KDM6B_ O15054|KDM6B_	product "lysine-specific demethylase 6A" product "lysine-specific demethylase 6A isoform X1" product "histone demethylase UTY isoform X1" product "lysine-specific demethylase 6A isoform X1" product "histone demethylase UTY isoform X1" product "lysine-specific demethylase 6B isoform X1" product "lysine-specific demethylase 6B isoform X1" product "lysine-specific demethylase 6B isoform X1"
700		700	duroc|XP_020935579.1 homo|NP_001073614.1 homo|NP_001073611.1 homo|NP_001073615.1 homo|NP_775842.2 homo|NP_001073612.1 homo|NP_001073613.1 homo|XP_011529689.1 homo|XP_011529683.1 homo|XP_011529685.1 homo|XP_011529682.1 homo|XP_016885264.1 homo|XP_011529690.1 homo|XP_016884679.1 homo|XP_011529686.1 homo|XP_011529687.1 homo|XP_011529684.1 homo|XP_011529688.1 homo|XP_011529621.1 homo|NP_001139190.1	product "cancer/testis antigen 47A-like"	product "cancer/testis antigen 47A" product "cancer/testis antigen 47A" product "cancer/testis antigen 47A" product "cancer/testis antigen 47A" product "cancer/testis antigen 47A" product "cancer/testis antigen 47A" product "cancer/testis antigen 47A isoform X1" product "cancer/testis antigen 47A isoform X1" product "cancer/testis antigen 47A isoform X1" product "cancer/testis antigen 47A isoform…
		703	cattle|NP_001193109.1 duroc|XP_020932736.1 homo|NP_861441.2 mouse|NP_694810.2 homo|XP_011535882.1 duroc|XP_020932731.1 kenya|evm.model.scaffold29.66 warthog|evm.model.scaffold176.19 cattle|NP_001179427.1 mouse|NP_694779.3 duroc|XP_020932734.1 cattle|XP_024851030.1 mouse|NP_758462.2 homo|NP_001138489.1 cattle|NP_001269452.1 mouse|NP_758493.2 homo|NP_689526.2 duroc|XP_005667282.2 kenya|evm.model.sc…	product "proton-coupled amino acid transporter 2 isoform X1" product "proton-coupled amino acid transporter 1 isoform X1" Q7Z2H8|S36A1_ Q7Z2H8|S36A1_ product "proton-coupled amino acid transporter 3 isoform X1" product "proton-coupled amino acid transporter 4 isoform X1" Q6YBV0|S36A4_ Q6YBV0|S36A4_	product "proton-coupled amino acid transporter 2" product "proton-coupled amino acid transporter 2" product "proton-coupled amino acid transporter 2" product "proton-coupled amino acid transporter 1 isoform X1" product "proton-coupled amino acid transporter 1" product "proton-coupled amino acid transporter 1" product "proton-coupled amino acid transporter 3" product "proton-coupled amino acid tra…
706		706	duroc|XP_020937727.1 cattle|XP_024845523.1 homo|NP_001137461.1 homo|XP_011539065.1 homo|XP_024305059.1 homo|NP_001137459.1 homo|NP_060410.3 homo|XP_024308266.1 homo|NP_001372377.1 homo|NP_001372402.1 homo|NP_001265070.1 homo|NP_115640.1 homo|NP_001032590.2 homo|NP_001375297.1 homo|NP_001338301.1 homo|NP_056198.2 homo|NP_001289300.1 homo|NP_001338294.1 homo|NP_001265196.1	product "neuroblastoma breakpoint family member 6-like protein"	product "neuroblastoma breakpoint family member 6-like protein isoform X1" product "neuroblastoma breakpoint family member 4" product "neuroblastoma breakpoint family member 4 isoform X1" product "neuroblastoma breakpoint family member 6 isoform X3" product "neuroblastoma breakpoint family member 6 isoform 1" product "neuroblastoma breakpoint family member 1" product "neuroblastoma breakpoint fam…
		710	homo|NP_001357109.1 cattle|NP_776826.1 duroc|XP_001929108.2 homo|NP_001050.1 mouse|NP_067357.1 duroc|XP_003482514.2 cattle|NP_001179262.1 homo|NP_057624.3 cattle|XP_010818832.1 homo|NP_001048.2 mouse|NP_033340.3 mouse|XP_030099918.1 cattle|XP_002691234.1 mouse|NP_083812.1 homo|NP_001049.1 duroc|XP_020942976.1 mouse|NP_033339.2 kenya|evm.model.scaffold4.56 kenya|evm.model.scaffold4.55	product "LOW QUALITY PROTEIN: substance-K receptor" product "LOW QUALITY PROTEIN: neuromedin-K receptor" product "substance-P receptor" Q5DUB3|NK1R_ P30547|NK1R_	product "neuropeptide Y receptor type 2" product "neuropeptide Y receptor type 2" product "neuromedin-K receptor" product "neuromedin-K receptor" product "neuromedin-K receptor" product "probable G-protein coupled receptor 83 isoform 1 precursor" product "substance-K receptor isoform X1" product "substance-K receptor" product "substance-K receptor" product "probable G-protein coupled receptor 83 …
[truncated: 2,317 more rows]

## Sheet: Table S6
Table S6 The expanded gene family observed
[truncated: 1,048 more rows]

## Sheet: Table S7
Table S7 The gene families whose total number of family members varies between warthog and other species
[truncated: 68 more rows]

[truncated: 7 more sheets: Table S8, Table S9, Table S10, Table S11, Table S12, Table S13, Table S14]
